# Supplementary material for: Age-dependent topic modeling of comorbidities in UK Biobank identifies disease subtypes with differential genetic risk
Source: Nat Genet. 2023 Oct 9;55(11):1854–65. doi: 10.1038/s41588-023-01522-8 (PMC10632146; doi:10.1038/s41588-023-01522-8)
Supplement: Supplementary file 4 — Supplementary Tables 1–21. [file 41588_2023_1522_MOESM4_ESM.xlsx]

## Sheet: Supplementary Table 1
List of metrics for evaluating ATM performance
Name	Purpose	Implementation
Prediction odds ratio	Evaluating the topic loadings inferred from the data.	Prediction odds ratio is defined on 20% held-out test data as the odds that the true diseases are within the top 1% diseases predicted by ATM (trained on 80% of the training set and uses earlier diagnoses as input), divided by the odds that the true diseases are within the top 1% of diseases ranked by prevalence.
ELBO	Evaluating the fitting of model to the data.	Evidence lower bound differred from prediction odds ratio that it is fitted to all the data, without case control separation. The computation is provided in equation 9 of Supplementary Note.
AUPRC	Evaluatig accuracy of classifying disease diagnosis to subtypes (in simulations where truth is known)	This metric is only computed in simulation where true subtypes are known. It is the area under precision and recall curve of correctly classifying the diagnosis that belongs to the smaller disease topic. Since this is an unsupervised learning task, the order of topics are determined by other diseases in those topic.
Co-occurrence odds ratio	Evaluate the probability that a set of diseases have high chance to co-occur in the population.	Topic loadings are inferred using 80% of the population. Each disease is assigned to one topic based on max topic loadings. In the testing set, we computed the odds of individuals who have all diseases in the comorbidities versus the odds implied if all diseases are independent (computed as the product of disease prevalence).

## Sheet: Supplementary Table 2
Simulation results for ATM on identifying disease subtypes.
Sample size ratio	AUPRC: 20 year difference (ATM)	AUPRC: 10 year difference (ATM)	AUPRC: 5 year difference (ATM)	AUPRC: 20/10/5 year difference (LDA)
0.0909	61.48% (SE = 1.63%)	34.91% (SE = 0.98%)	23.53% (SE = 0.58%)	19.40% (SE = 0.34%)
0.1667	77.02% (SE = 0.89%)	51.90% (SE = 0.58%)	37.26% (SE = 0.45%)	31.09% (SE = 0.40%)
0.2308	82.05% (SE = 0.79%)	61.47% (SE = 0.54%)	46.91% (SE = 0.50%)	40.98% (SE = 0.51%)
0.2857	87.91% (SE = 0.28%)	68.78% (SE = 0.31%)	54.64% (SE = 0.35%)	49.23% (SE = 0.43%)
0.3333	88.97% (SE = 0.29%)	72.74% (SE = 0.32%)	59.47% (SE = 0.38%)	54.30% (SE = 0.51%)
0.375	90.23% (SE = 0.36%)	76.34% (SE = 0.31%)	64.10% (SE = 0.38%)	59.40% (SE = 0.47%)
0.4118	91.68% (SE = 0.19%)	79.35% (SE = 0.25%)	67.39% (SE = 0.61%)	63.57% (SE = 0.46%)
0.4444	92.42% (SE = 0.20%)	81.22% (SE = 0.25%)	70.59% (SE = 0.34%)	66.30% (SE = 0.43%)
0.4737	93.18% (SE = 0.15%)	83.18% (SE = 0.21%)	73.41% (SE = 0.30%)	69.75% (SE = 0.40%)

## Sheet: Supplementary Table 3
Characteristics of disease topics inferred from the UK Biobank.
Acronym	Top three phecode systems	Top 10 representative diseases	Heritability	Average Topic Weight	Average Age	Proportion of topic weight variance (BMI)	Proportion of topic weight variance (sex)	Proportion of topic weight variance (Townsend deprivation index)	Proportion of topic weight variance (Birth year)
NRI	neoplasms, respiratory, infectious diseases	Secondary malignancy of lymph nodes; Pleurisy; pleural effusion; Pneumococcal pneumonia; Acute renal failure; Other diseases of respiratory system, NEC; Urinary tract infection; Other anemias; Malignant neoplasm of female breast; Bacterial infection NOS	0.012 (s.e.=0.002)	0.0852075	60.3751	0.0026939	0.00127458	0.000331411	0.00198488
CER	circulatory system, endocrine/metabolic, respiratory	Alcohol-related disorders; Chronic airway obstruction; Cellulitis and abscess of arm/hand; Sleep apnea; Tobacco use disorder; Major depressive disorder; Type 2 diabetes; Anxiety disorder; Obesity; Other diseases of respiratory system, NEC	0.033 (s.e.=0.003)	0.0895192	60.1242	0.0216494	0.0183376	0.0183611	0.00703268
SRD	sense organs, respiratory, dermatologic	Septal Deviations/Turbinate Hypertrophy; Senile cataract; Disorder of skin and subcutaneous tissue NOS; Benign neoplasm of skin; Cataract; Other non-epithelial cancer of skin; Sebaceous cyst; Lipoma of skin and subcutaneous tissue	0.025 (s.e.=0.003)	0.111965	60.1258	0.00543694	0.000108367	0.00178361	0.0029428
CVD	circulatory system, endocrine/metabolic, congenital anomalies	Coronary atherosclerosis; Other chronic ischemic heart disease, unspecified; Myocardial infarction; Angina pectoris; Unstable angina (intermediate coronary syndrome); Heart failure NOS; Hyperlipidemia; Atrial fibrillation and flutter; Hypercholesterolemia	0.065 (s.e.=0.007)	0.09068	60.5682	0.00882015	0.0469176	0.000987782	0.00106794
UGI	digestive, infectious diseases, hematopoietic	Diaphragmatic hernia; Ulcer of esophagus; Reflux esophagitis; Esophagitis, GERD and related diseases; Duodenitis; Other specified gastritis; Gastritis and duodenitis; Benign neoplasm of other parts of digestive system; Gastric ulcer; GERD	0.027 (s.e.=0.003)	0.0970161	59.8947	0.000577253	8.36471e-05	0.000132335	0.000272059
LGI	digestive, neoplasms, circulatory system	Benign neoplasm of colon; Hemorrhoids; Anal and rectal polyp; Hemorrhage of rectum and anus; Anal and rectal conditions; Hemorrhage of gastrointestinal tract; Diverticulosis; Noninfectious gastroenteritis; Irritable Bowel Syndrome; Constipation	0.027 (s.e.=0.004)	0.10539	59.914	0.0023083	0.00102327	0.000249487	5.15488e-05
FGND	genitourinary, neoplasms, digestive	Polyp of corpus uteri; Postmenopausal bleeding; Uterine leiomyoma; Uterine/Uterovaginal prolapse; Ovarian cyst; Prolapse of vaginal walls; Excessive or frequent menstruation; Hypothyroidism NOS; Urinary incontinence; Malignant neoplasm of female breast	0.015 (s.e.=0.003)	0.119275	58.6809	0.00332234	0.161259	0.00205279	1.90574e-05
MGND	genitourinary, digestive, neoplasms	Hyperplasia of prostate; Other disorders of bladder; Cancer of prostate; Inguinal hernia; Lipoma of skin and subcutaneous tissue; Urinary tract infection; Sebaceous cyst	0.021 (s.e.=0.003)	0.103518	60.3488	0.000651716	0.0871289	0.000544324	0.00293709
MDS	musculoskeletal, digestive, symptoms	Spondylosis without myelopathy; Cholelithiasis with other cholecystitis; Back pain; Cholelithiasis; Pain in limb; Other disorders of soft tissues; Irritable Bowel Syndrome; Osteoporosis NOS; Anxiety disorder; Major depressive disorder	0.019 (s.e.=0.003)	0.0905949	59.7361	0.00325906	0.0126505	7.73483e-05	0.00150497
ARP	musculoskeletal, injuries & poisonings,	Internal derangement of knee; Enthesopathy; Hallux valgus (Bunion); Osteoarthrosis, localized, primary; Peripheral enthesopathies and allied syndromes; Osteoarthritis; localized; Arthropathy NOS; Pain in joint; Other peripheral nerve disorders; Rheumatoid arthritis	0.043 (s.e.=0.003)	0.106833	59.9176	0.00164698	0.00166365	0.00106538	7.79445e-05

## Sheet: Supplementary Table 4
Topic loadings of 10 inferred disease topics across 348 diseases in the UK Biobank (Figure 3 Data table).
Phecode	Number of incidences	ICD10	Description	Category	NRI		CER		SRD		CVD		UGI		LGI		FGND		MGND		MDS		ARP
					Age< 60	Age ≥ 60	Age< 60	Age ≥ 60	Age< 60	Age ≥ 60	Age< 60	Age ≥ 60	Age< 60	Age ≥ 60	Age< 60	Age ≥ 60	Age< 60	Age ≥ 60	Age< 60	Age ≥ 60	Age< 60	Age ≥ 60	Age< 60	Age ≥ 60
8.5	2622	A0102	Bacterial enteritis	infectious diseases	0.0255066	0.069204	0.000190152	0.0337178	0.000186215	9.48584e-05	0.000173926	6.38457e-05	0.947956	0.894977	0.0229988	2.86095e-05	0.000100317	4.73604e-05	0.000403656	0.000205349	0.00232422	0.00159346	0.00015963	6.80295e-05
8.6	1039	A0811	Viral Enteritis	infectious diseases	0.635712	0.529575	0.238319	0.340691	0.000554501	0.000140098	0.0624979	0.000340814	0.000765028	0.000184471	0.0509344	0.00016343	0.000257173	6.33581e-05	0.000635671	0.000177333	0.00967789	0.128539	0.0006463	0.000125451
38.1	1017	A400	Gram negative septicemia	infectious diseases	0.998613	0.999816	0.000218597	3.23777e-05	0.000108852	1.65247e-05	0.000246106	2.53709e-05	0.000114357	1.51359e-05	0.000150909	1.9604e-05	8.25688e-05	1.13746e-05	0.000162931	2.54527e-05	0.000168808	2.36238e-05	0.000133749	1.4735e-05
41	8366	A243	Bacterial infection NOS	infectious diseases	0.360301	0.512505	0.00314963	0.14224	2.54603e-05	9.29625e-06	2.8983e-05	8.94546e-06	0.636339	0.345179	2.92757e-05	9.34679e-06	1.5578e-05	5.11325e-06	5.42607e-05	2.50004e-05	3.20227e-05	1.11807e-05	2.5284e-05	7.51882e-06
41.1	3915	A490	Staphylococcus infections	infectious diseases	0.859234	0.633392	0.140308	0.366459	5.40833e-05	1.96903e-05	7.23577e-05	2.05539e-05	4.32417e-05	1.24016e-05	4.49666e-05	1.26629e-05	2.655e-05	8.62761e-06	6.92917e-05	2.49447e-05	6.54068e-05	2.22129e-05	8.29519e-05	2.79717e-05
41.2	1941	B954	Streptococcus infection	infectious diseases	0.982959	0.821853	0.0162447	0.177916	9.48898e-05	3.00491e-05	0.00010386	2.80735e-05	7.77372e-05	1.97042e-05	0.000102674	2.65427e-05	5.72142e-05	1.54264e-05	0.000134728	4.64286e-05	0.000106544	3.18903e-05	0.000118299	3.24926e-05
41.4	3432	B9622	E. coli	infectious diseases	0.999219	0.928983	0.000201839	0.0709125	4.02902e-05	6.87137e-06	4.81924e-05	7.56294e-06	4.2881e-05	6.28581e-06	4.63163e-05	7.24103e-06	4.24945e-05	5.92861e-06	0.00023911	5.20825e-05	7.50823e-05	1.23775e-05	4.52421e-05	6.55741e-06
78	1093	B070	Viral warts & HPV	infectious diseases	0.000517297	0.000354466	0.000491392	0.000317139	0.931916	0.981355	0.000298248	0.000146422	0.000347826	0.000185461	0.0426777	0.0092167	0.000569482	0.00040679	0.0224506	0.00752847	0.00037681	0.00026708	0.000355179	0.000222681
79	3152	B25	Viral infection	infectious diseases	0.405369	0.530117	0.13736	0.247986	0.293104	0.0156332	0.0646121	0.000207649	0.000139401	8.56738e-05	0.00020763	0.000141867	0.0327338	0.183169	0.00096577	0.000693526	0.0653025	0.0218362	0.000206093	0.000130144
112	2585	B378	Candidiasis	infectious diseases	0.866892	0.721203	0.061709	0.000200518	0.000128674	2.12565e-05	0.000126536	1.48231e-05	0.070452	0.278457	0.000142921	2.18522e-05	9.07308e-05	1.28552e-05	0.00013515	2.04097e-05	0.0002044	3.1458e-05	0.000118622	1.60855e-05
153.2	3636	C185	Colon cancer	neoplasms	0.79198	0.506797	4.45073e-05	6.64224e-06	5.53747e-05	8.60912e-06	4.25045e-05	5.48937e-06	6.29504e-05	8.13963e-06	0.20762	0.493146	3.96802e-05	5.27743e-06	6.62104e-05	1.05904e-05	4.40092e-05	6.05703e-06	4.48825e-05	5.74193e-06
153.3	2437	Z8504	Malignant neoplasm of rectum, rectosigmoid junction, and anus	neoplasms	0.748284	0.453832	6.17413e-05	1.07066e-05	6.97651e-05	1.33309e-05	6.10151e-05	9.41976e-06	4.98293e-05	8.40282e-06	0.251235	0.546084	4.7543e-05	7.682e-06	8.17262e-05	1.6571e-05	5.46306e-05	9.11611e-06	5.52735e-05	9.20826e-06
158	1273	D374	Neoplasm of unspecified nature of digestive system	neoplasms	0.450823	0.230161	0.000235292	3.46827e-05	0.000209956	3.37042e-05	0.000165244	2.37235e-05	0.000741269	0.000142248	0.546968	0.769476	0.000144147	2.20787e-05	0.000282707	4.74199e-05	0.000241667	3.43725e-05	0.000189351	2.50509e-05
165.1	2564	C3402	Cancer of bronchus; lung	neoplasms	0.999286	0.999947	0.000163229	1.30915e-05	6.92316e-05	5.34264e-06	7.71897e-05	5.27405e-06	7.09936e-05	4.7181e-06	7.23861e-05	4.91447e-06	5.78138e-05	3.76764e-06	8.23874e-05	6.38226e-06	6.33528e-05	5.23096e-06	5.7012e-05	4.06749e-06
172.11	3014	C4331	Melanomas of skin	neoplasms	0.006068	9.58433e-05	6.52509e-05	1.59173e-05	0.993262	0.999742	6.98967e-05	1.49784e-05	6.90887e-05	1.43542e-05	9.46369e-05	2.24705e-05	7.75602e-05	1.93811e-05	0.000130113	3.65392e-05	7.92802e-05	1.89383e-05	8.42645e-05	1.97657e-05
172.2	12568	C44501	Other non-epithelial cancer of skin	neoplasms	0.00946023	5.25705e-06	4.6065e-05	6.86617e-06	0.98011	0.893849	4.64169e-05	6.40656e-06	4.50511e-05	6.69462e-06	0.000694641	0.0164026	4.37339e-05	6.60959e-06	0.00943766	0.0896989	4.83955e-05	7.53714e-06	6.78871e-05	1.02748e-05
174.1	2495	D0510	Breast cancer [female]	neoplasms	0.525935	0.0240993	6.19478e-05	2.09533e-05	0.000205201	8.19448e-05	4.83115e-05	1.44642e-05	5.51337e-05	2.10131e-05	7.98506e-05	2.91956e-05	0.473366	0.975643	8.15711e-05	2.88428e-05	8.49455e-05	3.21094e-05	8.25626e-05	2.91511e-05
174.11	12376	C50211	Malignant neoplasm of female breast	neoplasms	0.750903	0.119842	1.50237e-05	5.6456e-06	4.84272e-05	2.2122e-05	1.18581e-05	3.64991e-06	1.45218e-05	5.40881e-06	1.81627e-05	7.35254e-06	0.248925	0.880087	1.81198e-05	7.12538e-06	2.28978e-05	9.57659e-06	2.34912e-05	9.45064e-06
180.3	2537	N87	Cervical intraepithelial neoplasia [CIN] [Cervical dysplasia]	neoplasms	8.97175e-05	0.000171424	5.41003e-05	9.95427e-05	0.59442	0.00877846	4.39984e-05	7.98348e-05	5.56376e-05	9.42247e-05	6.53115e-05	0.000119321	0.405062	0.990251	5.65966e-05	0.000117166	7.29513e-05	0.000139558	8.0468e-05	0.000148921
182	1569	C549	Malignant neoplasm of uterus	neoplasms	0.116536	0.00551553	0.000113051	1.73961e-05	0.000156765	2.44782e-05	0.000103346	1.24718e-05	0.000152644	1.8448e-05	0.000177904	2.4703e-05	0.882355	0.994327	0.000121488	1.90646e-05	0.000137219	2.08502e-05	0.00014705	2.02082e-05
184.11	1128	Z8543	Malignant neoplasm of ovary	neoplasms	0.934513	0.85836	0.000117223	1.82615e-05	0.000164311	2.98039e-05	9.02255e-05	1.37745e-05	0.000135426	2.10458e-05	0.00014458	2.40583e-05	0.0644396	0.141463	0.000136717	2.34098e-05	0.000140025	2.5104e-05	0.000119116	2.19554e-05
185	7100	D075	Cancer of prostate	neoplasms	0.000122921	1.23651e-05	4.71419e-05	4.53768e-06	6.17124e-05	6.46005e-06	5.654e-05	4.64584e-06	4.00998e-05	4.01906e-06	7.4579e-05	8.08638e-06	3.02282e-05	2.25846e-06	0.99948	0.99995	4.24914e-05	3.93037e-06	4.45739e-05	3.97016e-06
189.11	1177	C649	Malignant neoplasm of kidney, except pelvis	neoplasms	0.891396	0.648793	0.000299941	5.27621e-05	0.000323691	5.58112e-05	0.000375786	4.73625e-05	0.000262111	3.7694e-05	0.000406018	6.19814e-05	0.000199804	2.71069e-05	0.106219	0.350841	0.00029805	4.89259e-05	0.000218655	3.41904e-05
189.21	2502	C679	Malignant neoplasm of bladder	neoplasms	0.000278683	3.4757e-05	0.000112766	1.36191e-05	9.05649e-05	1.03397e-05	0.000119205	1.09221e-05	8.64906e-05	9.00822e-06	0.000144222	1.29157e-05	5.8311e-05	6.36538e-06	0.998949	0.999885	8.50967e-05	8.91139e-06	7.61119e-05	8.02523e-06
195.1	1599	D49	Malignant neoplasm, other	neoplasms	0.99942	0.999945	6.30041e-05	6.46061e-06	7.56388e-05	7.4062e-06	6.50788e-05	5.43044e-06	6.4759e-05	5.89185e-06	6.34358e-05	6.27467e-06	5.15031e-05	5.25032e-06	7.3667e-05	7.51579e-06	6.84253e-05	5.88955e-06	5.49297e-05	4.82269e-06
198	1554	J910	Secondary malignant neoplasm	neoplasms	0.999573	0.99996	5.38182e-05	4.8853e-06	5.72702e-05	5.05291e-06	4.53667e-05	3.76048e-06	3.94621e-05	3.71441e-06	4.71787e-05	4.25448e-06	5.10173e-05	4.33508e-06	4.74659e-05	5.68617e-06	4.35553e-05	4.35307e-06	4.15395e-05	3.72875e-06
198.1	6553	C779	Secondary malignancy of lymph nodes	neoplasms	0.999848	0.999962	1.47779e-05	3.60854e-06	2.19116e-05	5.43876e-06	1.26514e-05	2.65082e-06	1.40536e-05	3.26165e-06	1.70744e-05	4.46203e-06	2.41942e-05	6.87414e-06	1.70244e-05	4.6372e-06	1.51433e-05	3.69482e-06	1.49154e-05	3.3141e-06
198.2	2685	C783	Secondary malignancy of respiratory organs	neoplasms	0.999821	0.999981	2.19358e-05	2.35399e-06	2.22087e-05	2.36034e-06	1.82662e-05	1.74701e-06	1.7007e-05	1.90708e-06	2.12296e-05	2.38129e-06	1.94889e-05	1.86836e-06	2.13816e-05	2.69187e-06	1.95699e-05	2.14982e-06	1.83883e-05	1.76088e-06
198.3	1837	C7B04	Secondary malignant neoplasm of digestive systems	neoplasms	0.999675	0.999969	3.45735e-05	3.34645e-06	3.62507e-05	3.60384e-06	3.08708e-05	2.69668e-06	3.78887e-05	3.71392e-06	3.96003e-05	3.78157e-06	4.01426e-05	3.63139e-06	3.62404e-05	3.80885e-06	3.90848e-05	3.52331e-06	3.08693e-05	2.78049e-06
198.4	3177	C787	Secondary malignant neoplasm of liver	neoplasms	0.999838	0.999983	1.86836e-05	2.04023e-06	1.82521e-05	2.03015e-06	1.63185e-05	1.59875e-06	1.93845e-05	1.93257e-06	2.06471e-05	2.35988e-06	1.57885e-05	1.58142e-06	1.8853e-05	2.26781e-06	1.78912e-05	1.94559e-06	1.66678e-05	1.57815e-06
198.6	2584	C7951	Secondary malignancy of bone	neoplasms	0.999781	0.999977	2.56561e-05	2.70499e-06	2.49487e-05	2.5486e-06	2.30158e-05	2.03409e-06	2.09404e-05	2.17748e-06	2.21372e-05	2.19894e-06	2.29717e-05	2.10007e-06	2.84154e-05	4.06071e-06	2.85926e-05	2.79373e-06	2.24882e-05	2.15893e-06
199	1604	D499	Neoplasm of uncertain behavior	neoplasms	0.993505	0.998277	0.000261028	5.74109e-05	0.00285756	0.000749304	0.000243568	4.60765e-05	0.000268119	5.75601e-05	0.000324282	7.46788e-05	0.000214412	4.92201e-05	0.00162125	0.000526172	0.000297715	7.25964e-05	0.000406925	9.02726e-05
202.2	1773	C8415	Non-Hodgkins lymphoma	neoplasms	0.998428	0.999615	0.000160478	3.47885e-05	0.000313633	9.89134e-05	0.000149067	2.88682e-05	0.000184742	4.13292e-05	0.000181823	3.93627e-05	9.95703e-05	2.24386e-05	0.000239578	6.38486e-05	0.000118175	2.75048e-05	0.000125207	2.74207e-05
208	24314	D123	Benign neoplasm of colon	neoplasms	1.81858e-05	3.0818e-06	1.82687e-05	3.37343e-06	1.59749e-05	3.1825e-06	1.31104e-05	2.08684e-06	2.47797e-05	4.67462e-06	0.999853	0.999973	9.03977e-06	1.53626e-06	2.1882e-05	4.85197e-06	1.38422e-05	2.41983e-06	1.20009e-05	2.05303e-06
210	1138	D103	Benign neoplasm of lip, oral cavity, and pharynx	neoplasms	0.0258546	0.00257569	0.0283717	0.0112495	0.342428	0.285007	0.0665403	0.000942697	0.00057232	0.000298976	0.00145446	0.00070247	0.0690556	0.438326	0.463926	0.259986	0.000805224	0.000426559	0.000991156	0.000484714
211	6319	D133	Benign neoplasm of other parts of digestive system	neoplasms	4.39192e-05	6.64316e-06	3.26381e-05	4.9272e-06	3.50647e-05	5.80601e-06	2.91617e-05	3.90281e-06	0.999652	0.999946	6.24072e-05	9.59989e-06	3.14199e-05	4.9227e-06	3.58063e-05	6.16708e-06	4.7217e-05	7.7534e-06	3.06492e-05	4.66474e-06
214	1857	D174	Lipoma	neoplasms	9.84064e-05	2.67469e-05	0.000107683	2.97114e-05	0.000150566	4.81614e-05	0.000108335	2.63724e-05	0.00013274	3.7181e-05	0.000154865	4.72846e-05	8.01449e-05	2.10825e-05	0.998894	0.999691	0.000123668	3.53931e-05	0.000149959	3.66749e-05
214.1	6273	D172	Lipoma of skin and subcutaneous tissue	neoplasms	5.55277e-05	3.76128e-05	5.95999e-05	4.17516e-05	0.301261	0.374401	0.0416878	1.97302e-05	7.16691e-05	5.30384e-05	0.00161145	0.000937266	0.041717	0.301494	0.519242	0.305563	0.000112942	8.78865e-05	0.0941804	0.0173636
215	1303	D17	Other benign neoplasm of connective and other soft tissue	neoplasms	0.000395873	0.000186667	0.000320152	0.000151499	0.49359	0.469484	0.00032266	0.000123719	0.000783186	0.000423557	0.0226825	0.0657557	0.0735151	0.287072	0.185909	0.0780059	0.000746119	0.00047729	0.221736	0.0983197
216	10115	D2210	Benign neoplasm of skin	neoplasms	0.00940238	3.12076e-06	2.60177e-05	1.33623e-05	0.912653	0.999758	2.48899e-05	1.13428e-05	3.55554e-05	1.87302e-05	0.00667139	2.75167e-05	4.26884e-05	2.62538e-05	0.0557807	4.54645e-05	4.70484e-05	2.54464e-05	0.0153165	7.06813e-05
218.1	13069	D250	Uterine leiomyoma	neoplasms	0.00970593	5.8709e-05	7.62554e-06	6.64326e-06	1.05278e-05	1.12545e-05	7.37354e-06	5.23332e-06	8.86142e-06	8.0197e-06	1.09935e-05	1.022e-05	0.990218	0.999873	8.49848e-06	8.30568e-06	1.13386e-05	1.00048e-05	1.04611e-05	8.81357e-06
220	1747	D271	Benign neoplasm of ovary	neoplasms	0.17917	0.000467362	0.000101283	3.38919e-05	0.000143274	5.30807e-05	9.10109e-05	2.45546e-05	0.000110524	3.89563e-05	0.000157648	5.60603e-05	0.819777	0.999186	0.000109658	3.73466e-05	0.000184346	5.69232e-05	0.000155021	4.53847e-05
228	1862	D181	Hemangioma and lymphangioma, any site	neoplasms	0.0858696	0.00428607	0.000288795	0.000132303	0.629424	0.610864	0.00020683	7.14735e-05	0.000354758	0.000168381	0.00740199	0.10781	0.000198931	8.11388e-05	0.156675	0.0160328	0.0976008	0.260536	0.0219791	1.75043e-05
242	1771	E059	Thyrotoxicosis with or without goiter	endocrine/metabolic	0.362909	0.0556914	0.0451585	0.0110829	0.00308973	0.000583115	0.273929	0.0263871	0.000288871	6.55112e-05	0.000368957	8.23527e-05	0.312642	0.874526	0.000393955	9.88971e-05	0.000756438	0.0313823	0.000463758	0.000100637
244.1	1413	E032	Secondary hypothyroidism	endocrine/metabolic	0.564602	0.0783756	0.000721207	0.000166679	0.000781104	0.000181961	0.0556627	0.00104468	0.000290132	6.23206e-05	0.000433279	9.28108e-05	0.327523	0.907466	0.000336852	6.92227e-05	0.0485693	0.012307	0.00108012	0.000233725
244.4	17200	E039	Hypothyroidism NOS	endocrine/metabolic	0.120369	0.0123263	0.0342567	0.00221189	0.0800291	0.0184203	0.0689277	0.00082635	5.47971e-05	1.26308e-05	0.000102353	2.61355e-05	0.27505	0.875068	7.22484e-05	1.81657e-05	0.355334	0.0761129	0.065804	0.0149773
250.1	3381	E10630	Type 1 diabetes	endocrine/metabolic	7.07198e-05	2.55194e-05	0.856676	0.978792	4.46524e-05	2.07103e-05	0.143016	0.000357571	3.52563e-05	1.26217e-05	3.16017e-05	1.22988e-05	2.17359e-05	8.24389e-06	2.97155e-05	0.0207439	3.33044e-05	1.30403e-05	4.10363e-05	1.41092e-05
250.2	24639	E116	Type 2 diabetes	endocrine/metabolic	2.50247e-05	5.77317e-06	0.63234	0.535854	0.00527298	0.0737554	0.338301	0.0752589	0.000144073	0.00231797	0.000941481	0.025777	0.00182468	0.033144	0.0204662	0.238694	0.000188534	0.000699601	0.000495943	0.0144932
250.23	1424	E11354	Type 2 diabetes with ophthalmic manifestations	endocrine/metabolic	0.000101686	9.89479e-06	0.977068	0.999902	9.97389e-05	1.60611e-05	0.022455	3.54352e-05	5.09151e-05	6.3349e-06	4.46404e-05	5.91604e-06	3.22417e-05	4.24223e-06	5.2576e-05	7.97583e-06	4.56073e-05	6.39501e-06	4.9894e-05	6.06157e-06
250.7	1862	E11354	Diabetic retinopathy	endocrine/metabolic	7.41113e-05	1.05133e-05	0.952792	0.999904	9.80861e-05	2.15179e-05	0.0468207	2.41507e-05	3.73368e-05	6.694e-06	3.30854e-05	5.91858e-06	2.56254e-05	4.56427e-06	4.25002e-05	8.90432e-06	3.63176e-05	6.83632e-06	4.04259e-05	6.79512e-06
251.1	1200	E162	Hypoglycemia	endocrine/metabolic	0.0692733	0.0158864	0.929744	0.983957	0.000113102	1.86104e-05	0.000246256	4.02479e-05	0.000127684	1.76855e-05	0.000103237	1.49196e-05	6.73486e-05	1.01427e-05	0.000102226	1.81944e-05	0.000121811	2.29029e-05	0.000100963	1.3918e-05
272.1	6355	E784	Hyperlipidemia	endocrine/metabolic	3.06896e-05	6.25567e-06	0.000102374	3.72909e-05	2.45044e-05	6.31979e-06	0.999248	0.968936	2.4818e-05	5.947e-06	2.41508e-05	5.75177e-06	1.72976e-05	3.61084e-06	0.000469149	0.0309837	3.21719e-05	8.32494e-06	2.67971e-05	6.45149e-06
272.11	41570	E780	Hypercholesterolemia	endocrine/metabolic	8.35657e-06	1.76882e-06	0.144908	0.188058	0.00510577	0.0609924	0.816808	0.394947	6.88712e-06	1.50718e-06	7.38979e-06	1.68156e-06	0.00528829	0.0949518	0.0169269	0.179316	0.00899858	0.0431544	0.0019422	0.0385748
274.1	3850	M1043	Gout	endocrine/metabolic	0.0008976	0.000159742	0.616065	0.500584	0.000122759	2.23919e-05	0.300569	0.218293	0.000131535	1.94662e-05	0.000160449	2.71648e-05	3.91115e-05	5.756e-06	0.0790315	0.22015	0.000123758	2.21705e-05	0.00285999	0.0607162
275.5	1342	E835	Disorders of calcium/phosphorus metabolism	endocrine/metabolic	0.998461	0.999783	0.000255577	3.92917e-05	0.000164426	2.20714e-05	0.000156579	2.04321e-05	0.000147244	1.88974e-05	0.00015171	1.8516e-05	0.000150489	2.05661e-05	0.000208166	3.29111e-05	0.000180164	2.68608e-05	0.000124519	1.71892e-05
276.12	2257	E871	Hyposmolality and/or hyponatremia	endocrine/metabolic	0.804717	0.720653	0.194286	0.24611	9.43273e-05	1.11893e-05	0.000179329	1.7843e-05	0.000150938	1.36112e-05	0.00011179	1.09171e-05	6.91142e-05	7.60475e-06	0.000128768	1.47257e-05	0.000172809	0.033152	8.95162e-05	8.50853e-06
276.13	1215	E875	Hyperpotassemia	endocrine/metabolic	0.925681	0.522974	0.0509736	0.47681	0.000119745	1.33008e-05	0.0226087	0.000132654	0.000107733	1.27068e-05	0.00011146	1.15797e-05	6.28806e-05	7.25665e-06	0.00013009	1.62207e-05	0.000108279	1.31491e-05	9.66308e-05	9.33648e-06
276.14	1774	E876	Hypopotassemia	endocrine/metabolic	0.917085	0.991408	0.0816184	0.00840976	0.000113014	1.661e-05	0.000306348	3.96186e-05	0.000163347	2.03448e-05	0.000174407	2.28953e-05	0.000107171	1.41216e-05	0.000131507	2.03571e-05	0.000189787	3.27259e-05	0.00011098	1.59597e-05
276.41	1305	E872	Acidosis	endocrine/metabolic	0.994393	0.832781	0.00471984	0.167129	8.10978e-05	8.68912e-06	0.000235464	2.55863e-05	0.000112891	9.63708e-06	9.66199e-05	9.32242e-06	6.06903e-05	5.51814e-06	9.46546e-05	1.0947e-05	0.000119959	1.16503e-05	8.59647e-05	8.0045e-06
276.5	3523	E86	Hypovolemia	endocrine/metabolic	0.999086	0.959383	0.000417462	0.0405648	4.38255e-05	5.25529e-06	8.79157e-05	8.82908e-06	7.15601e-05	7.14493e-06	7.81989e-05	7.37855e-06	3.42316e-05	3.77853e-06	5.44601e-05	6.90393e-06	7.89836e-05	8.34171e-06	4.69941e-05	4.77296e-06
Alkesgrp	13471	E668	Obesity	endocrine/metabolic	4.00482e-05	9.2609e-06	0.535587	0.355847	2.76283e-05	7.95922e-06	0.233568	0.0119065	2.60495e-05	6.50373e-06	3.22214e-05	8.40217e-06	0.00712987	0.0513518	0.000777157	0.0162381	0.126067	0.10015	0.0967448	0.464474
280.1	9285	D508	Iron deficiency anemias, unspecified or not due to blood loss	hematopoietic	0.292455	0.0380078	0.0226969	0.151874	5.16339e-05	1.35084e-05	6.4643e-05	1.73591e-05	0.510154	0.774341	0.174337	0.0356856	5.54585e-05	1.1273e-05	4.74004e-05	1.3322e-05	8.99469e-05	2.41072e-05	4.86083e-05	1.16921e-05
285	14670	D6182	Other anemias	hematopoietic	0.619843	0.432073	0.0122925	0.13378	4.0649e-05	1.0745e-05	7.10463e-05	1.94465e-05	0.317416	0.424338	0.0498894	0.00539276	5.93024e-05	1.18884e-05	3.87413e-05	1.11492e-05	0.000288204	0.0043465	6.1686e-05	1.60812e-05
287.3	1503	D696	Thrombocytopenia	hematopoietic	0.965149	0.999742	0.0333464	1.4571e-05	0.00013398	2.55535e-05	0.00036829	5.57639e-05	0.00024691	3.73394e-05	0.000195305	2.95586e-05	9.88323e-05	1.5448e-05	0.000159173	3.1098e-05	0.000160581	2.6678e-05	0.000141318	2.17586e-05
288.11	3957	D704	Neutropenia	hematopoietic	0.999812	0.999966	2.29351e-05	3.92182e-06	2.33785e-05	4.34494e-06	1.81239e-05	3.0383e-06	2.06095e-05	3.35933e-06	2.15574e-05	3.77537e-06	1.90875e-05	3.9329e-06	2.09804e-05	4.06448e-06	2.1084e-05	3.91938e-06	2.04735e-05	3.59649e-06
296.1	1390	F3010	Bipolar	mental disorders	0.000236936	0.000156094	0.993008	0.875605	0.0001361	9.44434e-05	0.000110096	5.27876e-05	0.000122068	7.27461e-05	0.000188294	0.000128673	0.00277718	0.0538002	0.000191993	0.000174946	0.00310278	0.0698383	0.000126854	7.70111e-05
296.22	14667	F3289	Major depressive disorder	mental disorders	8.94477e-05	4.74045e-05	0.801738	0.334173	2.99478e-05	1.44668e-05	2.47264e-05	8.40311e-06	2.81966e-05	1.22408e-05	3.6507e-05	1.56895e-05	0.00886602	0.175969	4.81688e-05	2.36607e-05	0.189094	0.489716	4.45131e-05	2.09478e-05
300.1	6492	F418	Anxiety disorder	mental disorders	0.000128923	4.69892e-05	0.850457	0.22376	7.75215e-05	2.81911e-05	9.22277e-05	2.30035e-05	7.04343e-05	2.1462e-05	9.12157e-05	2.75485e-05	0.0135119	0.252837	8.70481e-05	2.90927e-05	0.13542	0.52321	6.39884e-05	1.71611e-05
317	6160	F10188	Alcohol-related disorders	mental disorders	8.24455e-05	4.98995e-05	0.998673	0.92746	2.66893e-05	1.56571e-05	4.48274e-05	2.24612e-05	0.000745597	0.0219376	3.47134e-05	1.82583e-05	1.38738e-05	6.36384e-06	0.0003236	0.0504615	3.07375e-05	1.63888e-05	2.44527e-05	1.1892e-05
317.11	1015	K700	Alcoholic liver damage	mental disorders	0.00102334	0.000879933	0.974705	0.787728	5.14742e-05	2.8389e-05	8.39503e-05	3.40451e-05	0.0238298	0.211178	8.99132e-05	4.24796e-05	3.3421e-05	1.78473e-05	6.71088e-05	3.44252e-05	6.63215e-05	3.41478e-05	4.9462e-05	2.23002e-05
318	13854	F17211	Tobacco use disorder	mental disorders	0.00109986	0.000802642	0.802692	0.675562	0.000328138	0.00480727	0.157335	0.00251412	3.27875e-05	9.58501e-06	0.00214344	0.041229	2.14565e-05	4.69864e-06	0.00670753	0.138065	0.0295807	0.136989	5.8577e-05	1.74835e-05
327	1187	G478	Sleep disorders	neurological	0.000161886	0.000113271	0.868601	0.660091	0.000570952	0.000420336	0.0706505	0.000307296	0.000180968	9.67631e-05	0.000238148	0.000164085	0.000132617	8.72488e-05	0.0565546	0.275268	0.00264218	0.0632653	0.000267627	0.000186162
327.3	5647	G4730	Sleep apnea	neurological	4.83797e-05	1.80852e-05	0.757005	0.774581	0.000302991	0.000161108	0.165749	0.00432301	5.65554e-05	2.24672e-05	9.09262e-05	4.29057e-05	2.84498e-05	1.04826e-05	0.0736081	0.164947	0.00104092	0.00465068	0.00206962	0.0512433
332	1390	G214	Parkinson's disease	neurological	0.0394212	0.0117153	0.361107	0.0959949	0.000828168	9.4421e-05	0.000570512	5.13933e-05	0.000444237	3.8768e-05	0.000493541	4.4982e-05	0.000407707	3.24841e-05	0.16644	0.382305	0.42909	0.509616	0.0011969	0.000106235
334	1774	G958	Degenerative disease of the spinal cord	neurological	0.0849741	0.243423	0.000133566	2.85359e-05	8.20799e-05	2.02204e-05	0.000101485	1.84324e-05	7.75066e-05	1.49317e-05	8.58146e-05	1.70359e-05	4.62208e-05	1.00955e-05	0.000144895	3.46795e-05	0.914252	0.756412	0.000102725	2.08202e-05
335	1620	G35	Multiple sclerosis	neurological	0.330303	0.156455	0.000411176	0.00035882	0.000229076	0.000248624	0.000133522	9.54874e-05	0.000128825	0.000119626	0.000205787	0.000198116	0.0112816	0.0603084	0.549022	0.22483	0.108083	0.557189	0.000202751	0.000196803
340	3298	G4300	Migraine	neurological	0.000339897	0.0001758	0.342725	0.0214419	0.0114923	0.00522968	0.000263442	0.000114915	0.000205213	0.000121059	0.000224657	0.000130039	0.0356419	0.450196	0.000272461	0.000170245	0.608637	0.522309	0.000197686	0.000111073
342	1870	G810	Hemiplegia	neurological	0.000117331	3.13554e-05	0.999354	0.999848	5.40042e-05	1.40321e-05	0.000105294	2.14176e-05	5.47577e-05	1.19619e-05	5.61623e-05	1.26532e-05	3.78406e-05	8.72949e-06	6.58568e-05	1.83059e-05	9.41532e-05	2.04445e-05	6.052e-05	1.27479e-05
345	4047	G40909	Epilepsy, recurrent seizures, convulsions	neurological	0.110962	0.127219	0.841188	0.612833	0.0181826	0.0615091	0.000114713	4.99877e-05	8.5945e-05	3.79698e-05	0.000145022	8.12271e-05	0.00174239	0.0468916	0.00496247	0.0142204	0.0224848	0.13709	0.000131851	6.79686e-05
351	15123	G5622	Other peripheral nerve disorders	neurological	3.12045e-05	1.28801e-05	0.000119751	5.09268e-05	0.0484651	0.0252362	0.0246356	4.72602e-05	3.68564e-05	1.623e-05	4.6234e-05	2.20521e-05	0.0469374	0.0932358	0.00242484	0.000690802	0.265192	0.150556	0.612111	0.730132
352.2	1059	G512	Facial nerve disorders [CN7]	neurological	0.00184921	0.00058104	0.520381	0.465618	0.388742	0.461728	0.0762301	0.000184983	0.00035755	0.000112188	0.00061031	0.000186572	0.000340586	0.000102827	0.00490867	0.0224908	0.0061356	0.0488661	0.000445381	0.000128939
357	1671	M05571	Inflammatory and toxic neuropathy	neurological	0.484412	0.275012	0.442705	0.387652	0.000208075	4.97751e-05	0.00037598	6.01229e-05	0.000213017	4.0747e-05	0.000289677	5.47185e-05	9.02462e-05	1.85449e-05	0.000726443	0.000335925	0.0706514	0.336716	0.000327753	5.95844e-05
361	2519	H3340	Retinal detachments and defects	sense organs	0.0116158	2.67211e-06	7.17779e-05	1.71471e-05	0.987897	0.999873	7.74686e-05	1.56427e-05	5.04327e-05	1.23e-05	6.18543e-05	1.61263e-05	3.97121e-05	1.14039e-05	7.6603e-05	2.41737e-05	5.06341e-05	1.29416e-05	5.81834e-05	1.48188e-05
361.1	1645	H33051	Retinal detachment with retinal defect	sense organs	0.0155798	2.10808e-07	7.35998e-05	1.4326e-05	0.983888	0.99989	7.96351e-05	1.30379e-05	6.42475e-05	1.22928e-05	6.7961e-05	1.32818e-05	4.09365e-05	1.00899e-05	7.54772e-05	1.99713e-05	6.54864e-05	1.35697e-05	6.4946e-05	1.33781e-05
362	1184	H35	Other retinal disorders	sense organs	0.0001969	1.9958e-05	0.126055	0.00642814	0.872648	0.993428	0.000289148	2.96625e-05	0.000144878	1.44678e-05	0.000141809	1.55097e-05	9.58451e-05	1.18384e-05	0.000158983	2.08581e-05	0.000137398	1.64418e-05	0.000132192	1.48021e-05
362.29	2670	H3530	Macular degeneration (senile) of retina NOS	sense organs	0.000201333	9.46306e-06	0.0836464	0.000177385	0.915056	0.999758	0.000252537	9.6669e-06	0.000120791	6.62848e-06	0.00016146	8.01888e-06	0.000117329	6.5641e-06	0.000148532	8.34956e-06	0.000157656	8.62879e-06	0.000137883	7.28008e-06
362.4	1061	H34213	Retinal vascular changes and abnomalities	sense organs	0.000437109	5.94449e-05	0.390681	0.0756894	0.547508	0.923256	0.0600376	0.000781713	0.000221148	3.0707e-05	0.000198043	3.10486e-05	0.000140276	2.01797e-05	0.000397758	6.96417e-05	0.000176207	3.08136e-05	0.000203068	3.12185e-05
365	4246	H4030X1	Glaucoma	sense organs	0.000199821	2.25379e-05	0.000260223	2.61612e-05	0.987884	0.999848	0.0109166	2.18576e-05	0.000106071	1.13283e-05	0.00012352	1.39652e-05	7.00029e-05	7.42911e-06	0.000158962	1.99353e-05	0.000139168	1.5543e-05	0.000141284	1.34932e-05
365.11	1343	H401132	Primary open angle glaucoma	sense organs	0.000195447	1.2382e-05	0.000248078	1.48514e-05	0.998068	0.999876	0.000268823	1.34516e-05	0.000151334	1.07552e-05	0.000300587	1.64488e-05	0.000123862	9.45483e-06	0.000317022	2.2776e-05	0.000162918	1.18325e-05	0.000163586	1.15478e-05
366	18017	H26411	Cataract	sense organs	7.91912e-05	6.94025e-06	0.0416359	0.00461078	0.943351	0.937385	0.013942	8.90538e-06	3.3905e-05	3.51517e-06	3.73737e-05	4.10166e-06	0.000765025	0.0504233	5.90246e-05	7.42292e-06	3.93805e-05	4.5514e-06	5.70526e-05	0.00754555
366.2	10380	H25099	Senile cataract	sense organs	9.8779e-05	5.29969e-06	0.00795318	2.45663e-05	0.991354	0.982487	0.000207912	7.87777e-06	5.2351e-05	3.59326e-06	4.81294e-05	3.38944e-06	0.000116447	0.0174557	5.70768e-05	4.65853e-06	5.69668e-05	4.3967e-06	5.50206e-05	3.95005e-06
367.1	1505	H5211	Myopia	sense organs	5.75324e-05	7.56639e-06	7.18963e-05	9.37559e-06	0.999432	0.999922	6.67083e-05	7.55038e-06	7.13349e-05	8.56025e-06	6.31175e-05	8.83116e-06	4.6166e-05	7.66984e-06	6.4595e-05	1.03508e-05	6.17689e-05	9.15958e-06	6.51675e-05	9.14573e-06
368	1317	H5362	Visual disturbances	sense organs	0.0569698	0.0451624	0.698642	0.397018	0.0312358	0.108669	0.00264972	0.00398762	0.000362396	0.000102469	0.000415226	0.000135359	0.00270828	0.0553408	0.000468137	0.000184481	0.206162	0.389279	0.000386005	0.000120819
371.3	2828	H01021	Inflammation of eyelids	sense organs	0.000146468	4.8856e-05	0.000124712	4.65742e-05	0.83729	0.991838	0.000139666	4.46462e-05	0.000188023	6.93813e-05	0.0113698	4.59977e-05	0.000112869	4.79871e-05	0.150094	0.00766833	0.000154731	6.56878e-05	0.000379898	0.000124539
372	1034	H11422	Disorders of conjunctiva	sense organs	0.00285549	0.0014623	0.000635989	0.000186665	0.837404	0.994866	0.154066	0.00225232	0.000377934	9.96144e-05	0.000734072	0.000182065	0.000309838	8.31272e-05	0.000928323	0.00029455	0.000675067	0.000189181	0.00201286	0.000384176
374	3778	H02853	Other disorders of eyelids	sense organs	9.24104e-05	2.97044e-05	0.000118368	4.18802e-05	0.961164	0.999355	0.000105826	3.51883e-05	0.000127933	4.53945e-05	0.000173179	6.11424e-05	8.94699e-05	3.59985e-05	0.000229681	9.7957e-05	0.000139819	5.57824e-05	0.0377589	0.000241564
374.1	1255	H02113	Ectropion or entropion	sense organs	0.032637	1.67105e-05	0.000822136	7.59021e-05	0.963268	0.999586	0.000605835	4.35852e-05	0.000455819	4.13081e-05	0.00034587	3.59486e-05	0.000204396	2.15284e-05	0.000607664	7.44259e-05	0.00060707	6.40282e-05	0.000445786	4.01744e-05
374.3	2241	H0241	Ptosis of eyelid	sense organs	0.000239594	4.39555e-05	0.000492477	8.38541e-05	0.983477	0.999297	0.000238997	3.83103e-05	0.000167998	3.44003e-05	0.000272615	5.51827e-05	0.000241488	5.44428e-05	0.000303352	6.71326e-05	0.000566917	0.000127524	0.0139994	0.000198339
375	2032	H041	Disorders of lacrimal system	sense organs	0.0213276	6.14296e-06	0.000162356	2.55068e-05	0.97734	0.999759	0.000141294	2.01622e-05	0.000142931	2.5772e-05	0.000152178	2.83937e-05	0.000126921	2.65012e-05	0.000148456	2.94809e-05	0.000186241	3.49077e-05	0.000271716	4.43892e-05
375.2	1109	H04223	Epiphora	sense organs	0.0172644	2.62469e-06	0.000229431	3.32224e-05	0.981002	0.999692	0.000184468	2.73706e-05	0.000192063	3.70843e-05	0.00020601	3.98949e-05	0.000207973	3.85881e-05	0.000201301	4.11408e-05	0.000248498	4.23059e-05	0.000263612	4.56739e-05
378.1	1073	H5018	Strabismus (not specified as paralytic)	sense organs	0.0162549	0.00127626	0.00131633	0.000481993	0.862038	0.991647	0.000441552	0.000178465	0.000388942	0.000170709	0.000679897	0.000306704	0.000316186	0.000152161	0.113633	0.00368041	0.00399635	0.00163651	0.00093531	0.000470083
379.2	1632	H4331	Disorders of vitreous body	sense organs	0.000144918	1.53858e-05	0.0458479	0.00016802	0.953398	0.999737	0.000186827	1.62842e-05	7.69767e-05	9.76152e-06	7.44749e-05	1.05023e-05	5.24949e-05	8.65095e-06	8.57468e-05	1.35787e-05	6.82683e-05	1.0499e-05	6.48855e-05	1.0127e-05
381.1	1266	H6592	Otitis media	sense organs	0.00028633	0.000158865	0.000582225	0.000298716	0.91641	0.99881	0.0812728	2.56878e-05	0.000200271	8.09145e-05	0.000283991	0.000119329	0.000120194	5.42302e-05	0.00038582	0.000231059	0.000228553	0.000119693	0.000229468	0.000101392
384.4	1220	H722X9	Perforation of tympanic membrane	sense organs	0.00079628	0.000367724	0.00146184	0.000665734	0.813001	0.828508	0.0757429	0.000202763	0.0160393	0.0701417	0.0624967	0.00195407	0.000361238	0.000231713	0.0181454	0.0783084	0.0102673	0.018661	0.00168821	0.000959357
389	3527	Z9629	Hearing loss	sense organs	0.00154261	0.000270402	0.341877	0.0772179	0.505054	0.489478	0.0499561	0.000209251	0.000187546	2.66271e-05	0.000293743	4.79384e-05	0.000129738	1.77932e-05	0.0304441	0.177664	0.0623704	0.180252	0.00814485	0.0748169
394	1110	I091	Rheumatic disease of the heart valves	circulatory system	0.000482613	4.70711e-05	0.000303539	2.60633e-05	0.000139022	1.35844e-05	0.998206	0.999835	0.000139879	1.14457e-05	0.000144667	1.3423e-05	0.00010698	9.10938e-06	0.000133011	1.60441e-05	0.00019339	1.56741e-05	0.000150655	1.20485e-05
394.2	2997	I058	Mitral valve disease	circulatory system	0.000370088	4.8243e-05	0.000100034	1.61025e-05	7.11981e-05	1.25647e-05	0.999035	0.999858	6.56504e-05	9.5329e-06	8.21105e-05	1.08184e-05	5.50169e-05	9.1661e-06	8.28965e-05	1.47916e-05	7.46193e-05	1.16178e-05	6.32324e-05	9.35863e-06
394.3	1343	I060	Aortic valve disease	circulatory system	0.000446924	7.47841e-05	0.000215541	3.90722e-05	0.000134933	2.11449e-05	0.998297	0.999733	0.000143976	1.93096e-05	0.000172496	1.95788e-05	9.06285e-05	1.42219e-05	0.000206651	3.24665e-05	0.000163936	2.76706e-05	0.000127784	1.85438e-05
394.7	1221	I078	Disease of tricuspid valve	circulatory system	0.000637382	7.45729e-05	0.0002784	2.58739e-05	0.000112401	1.26166e-05	0.998062	0.999807	0.000140892	1.18595e-05	0.000154228	1.18048e-05	0.000115476	1.07798e-05	0.000147134	1.57961e-05	0.000216062	1.72446e-05	0.000136518	1.20495e-05
401.1	95567	I10	Essential hypertension	circulatory system	0.00322026	0.000296811	0.289894	0.105041	0.0549864	0.145067	0.393624	0.10675	0.00119438	0.0171431	0.00779171	0.0575632	0.0335032	0.183338	0.136415	0.218118	0.0588345	0.0685336	0.0205359	0.0981483
401.22	2035	I120	Hypertensive chronic kidney disease	circulatory system	0.704164	0.0779972	0.294943	0.921862	6.93357e-05	1.172e-05	0.000439349	6.3609e-05	6.0567e-05	1.05719e-05	6.00676e-05	1.00358e-05	4.06454e-05	6.44687e-06	0.000105928	1.93318e-05	6.31012e-05	1.11643e-05	5.40318e-05	8.4436e-06
411.1	6447	I25110	Unstable angina (intermediate coronary syndrome)	circulatory system	1.0136e-05	3.09564e-06	1.52397e-05	4.64188e-06	8.90266e-06	3.14739e-06	0.999907	0.999971	1.08917e-05	3.11592e-06	9.70378e-06	3.0107e-06	6.9987e-06	2.20477e-06	1.06833e-05	3.78781e-06	1.11514e-05	3.53883e-06	9.15972e-06	2.63382e-06
411.2	14166	I236	Myocardial infarction	circulatory system	6.66117e-06	1.60755e-06	8.70329e-06	2.20153e-06	5.21338e-06	1.39471e-06	0.999948	0.999987	5.46244e-06	1.23882e-06	5.48882e-06	1.28979e-06	3.79838e-06	8.59387e-07	6.40963e-06	1.84161e-06	5.17853e-06	1.26691e-06	5.17843e-06	1.1294e-06
411.3	19577	I25718	Angina pectoris	circulatory system	6.47403e-06	1.38372e-06	1.20494e-05	2.59388e-06	5.89661e-06	1.56203e-06	0.999936	0.999985	7.68415e-06	1.60476e-06	6.23202e-06	1.43721e-06	4.56807e-06	1.01074e-06	6.93902e-06	1.97881e-06	7.93594e-06	1.80409e-06	5.9874e-06	1.36527e-06
411.4	22533	I25718	Coronary atherosclerosis	circulatory system	3.31407e-06	7.90433e-07	4.47219e-06	1.14654e-06	3.17349e-06	9.0795e-07	0.99997	0.999992	3.26857e-06	8.06114e-07	3.11889e-06	8.08155e-07	2.29666e-06	5.63211e-07	3.82227e-06	1.20171e-06	3.08556e-06	7.92433e-07	2.97536e-06	7.39196e-07
411.8	18233	I259	Other chronic ischemic heart disease, unspecified	circulatory system	7.62289e-06	1.35507e-06	1.26253e-05	2.3904e-06	5.31472e-06	1.09013e-06	0.99994	0.999989	6.38913e-06	1.10898e-06	5.73422e-06	1.05585e-06	3.8461e-06	6.58041e-07	6.4463e-06	1.42622e-06	6.56822e-06	1.21668e-06	5.36494e-06	9.59236e-07
411.9	1421	I249	Other acute and subacute forms of ischemic heart disease	circulatory system	4.89247e-05	9.16e-06	6.2043e-05	1.08882e-05	4.56726e-05	7.34906e-06	0.999574	0.999933	4.95788e-05	6.59638e-06	4.50602e-05	6.64202e-06	3.46458e-05	4.73276e-06	5.15787e-05	8.70409e-06	4.48982e-05	7.14139e-06	4.37012e-05	6.01818e-06
414	2079	I511	Other forms of chronic heart disease	circulatory system	0.000136333	1.42186e-05	0.00011995	1.11327e-05	7.56374e-05	6.75445e-06	0.999265	0.999935	7.03833e-05	5.07232e-06	6.62752e-05	5.23896e-06	4.83335e-05	4.17534e-06	7.05276e-05	6.78221e-06	7.66311e-05	6.13359e-06	7.04884e-05	5.20009e-06
415	4330	Z86711	Pulmonary heart disease	circulatory system	0.883445	0.998756	0.115601	0.00103376	0.000104183	2.2658e-05	0.00017195	3.36794e-05	7.44142e-05	1.45508e-05	8.3358e-05	1.76775e-05	5.98424e-05	1.21244e-05	0.000134308	3.48509e-05	0.000198363	4.75058e-05	0.000126961	2.73364e-05
416	3135	I517	Cardiomegaly	circulatory system	0.000195689	3.12334e-05	0.000159897	2.47156e-05	4.55568e-05	6.23977e-06	0.999293	0.999899	6.40411e-05	6.70304e-06	4.84349e-05	5.89358e-06	3.14135e-05	4.0831e-06	5.87271e-05	8.85553e-06	5.44327e-05	7.3901e-06	4.83748e-05	5.76587e-06
420.2	1301	A3953	Pericarditis	circulatory system	0.386473	0.449723	0.00021768	4.67307e-05	0.000140067	2.87416e-05	0.612289	0.550036	0.00015459	2.80401e-05	0.000162788	2.84325e-05	8.49159e-05	1.63776e-05	0.000199079	4.14342e-05	0.000137382	2.74922e-05	0.000140991	2.38864e-05
425.1	1269	I429	Primary/intrinsic cardiomyopathies	circulatory system	0.000127564	2.95863e-05	9.52651e-05	2.61395e-05	6.30524e-05	1.63286e-05	0.999369	0.999847	5.5303e-05	1.23738e-05	6.07004e-05	1.42002e-05	4.73607e-05	1.13429e-05	6.28547e-05	1.70269e-05	6.08638e-05	1.39689e-05	5.8002e-05	1.18374e-05
426.21	1186	I440	First degree AV block	circulatory system	0.000488033	4.97326e-05	0.0022547	0.000727001	0.000346273	3.25557e-05	0.994964	0.998981	0.000271476	2.73828e-05	0.000350501	3.31721e-05	0.000204823	1.70633e-05	0.000485266	6.52012e-05	0.000326108	3.58511e-05	0.000309167	3.10567e-05
426.31	1843	I4510	Right bundle branch block	circulatory system	0.00486992	0.00227079	0.0791979	0.220896	0.000252259	3.85969e-05	0.912866	0.757995	0.000414447	3.63381e-05	0.000233946	3.10911e-05	0.000137836	1.79959e-05	0.00149499	0.0186316	0.000347764	5.51112e-05	0.000184755	2.66148e-05
426.32	2178	I446	Left bundle branch block	circulatory system	0.000164492	1.76672e-05	0.000156418	1.82347e-05	9.89762e-05	1.1803e-05	0.998917	0.999881	0.000104407	1.02962e-05	0.000111568	1.10975e-05	9.497e-05	1.04413e-05	0.000126261	1.58873e-05	0.000119801	1.30429e-05	0.000106183	1.09122e-05
427.11	2856	I471	Paroxysmal supraventricular tachycardia	circulatory system	0.117545	0.135866	0.0056647	0.00811606	0.000175701	8.63764e-05	0.868125	0.779922	0.000128618	4.50376e-05	0.00018926	7.18926e-05	0.0075244	0.0755956	0.000244407	0.000126997	0.000249327	0.000111401	0.00015432	5.95416e-05
427.12	1109	I470	Paroxysmal ventricular tachycardia	circulatory system	0.000129663	2.32353e-05	0.000104339	1.87795e-05	8.69763e-05	1.4186e-05	0.999155	0.999863	7.86304e-05	1.13191e-05	9.69019e-05	1.438e-05	6.96501e-05	9.92788e-06	9.64782e-05	1.87853e-05	9.59955e-05	1.34626e-05	8.62399e-05	1.26184e-05
427.2	17356	I48	Atrial fibrillation and flutter	circulatory system	0.0576577	0.0453584	0.0836304	0.207236	3.15904e-05	5.23688e-06	0.849063	0.637042	2.43492e-05	3.05411e-06	3.0006e-05	4.2768e-06	0.000171909	0.013553	0.00925015	0.0966881	2.49323e-05	3.66041e-06	0.000116484	0.000105646
427.42	1144	I46	Cardiac arrest	circulatory system	0.303758	0.335458	0.00121305	0.00614088	0.000119612	1.41298e-05	0.694149	0.658307	0.000130898	1.34225e-05	0.000128559	1.31415e-05	8.44052e-05	8.49769e-06	0.00014298	1.92181e-05	0.000136568	1.41007e-05	0.000136817	1.17092e-05
427.5	1089	I499	Arrhythmia (cardiac) NOS	circulatory system	0.00089897	0.000237145	0.0053545	0.00745567	0.027845	0.126676	0.890331	0.661524	0.00041198	8.38409e-05	0.0123007	0.0303965	0.00626121	0.0245012	0.017105	0.0412816	0.0245899	0.033995	0.0149015	0.0738492
428.1	2544	I509	Congestive heart failure (CHF) NOS	circulatory system	0.00138576	0.000217581	0.0581187	0.220555	4.51602e-05	4.62542e-06	0.940159	0.779196	5.43572e-05	4.51427e-06	4.54812e-05	4.42816e-06	3.43799e-05	3.15167e-06	5.27839e-05	5.51835e-06	5.71138e-05	5.37863e-06	4.70086e-05	4.13624e-06
428.2	5229	I5082	Heart failure NOS	circulatory system	7.89857e-05	1.28016e-05	6.23188e-05	0.00987223	1.62396e-05	2.48643e-06	0.999744	0.990098	1.79406e-05	2.43419e-06	1.59832e-05	2.31481e-06	1.17089e-05	1.62895e-06	1.96151e-05	3.28373e-06	1.76967e-05	2.57997e-06	1.57981e-05	2.13133e-06
433	1686	I68	Cerebrovascular disease	circulatory system	0.000242918	2.89331e-05	0.998513	0.980977	0.000128732	2.09417e-05	8.75725e-05	0.01884	0.000144516	1.88606e-05	0.000144493	1.94423e-05	9.18703e-05	1.23261e-05	0.000243863	3.54131e-05	0.00021593	2.83893e-05	0.000186708	1.84368e-05
433.1	1231	I650	Occlusion and stenosis of precerebral arteries	circulatory system	0.000255887	2.27455e-05	0.986269	0.825115	0.000182461	2.13367e-05	0.0116927	0.174718	0.000339199	2.14498e-05	0.000416503	2.31595e-05	0.000105074	1.13255e-05	0.000280091	3.02183e-05	0.000242846	2.00855e-05	0.000216221	1.69103e-05
433.2	3031	I661	Occlusion of cerebral arteries	circulatory system	0.000138853	2.0515e-05	0.998066	0.920836	7.23018e-05	1.1502e-05	0.00128782	0.0623907	5.64226e-05	8.33853e-06	5.90529e-05	9.06641e-06	4.72841e-05	6.36013e-06	0.000162257	0.0167006	5.63635e-05	9.02767e-06	5.33506e-05	7.97612e-06
433.21	2225	I63349	Cerebral artery occlusion, with cerebral infarction	circulatory system	0.000137709	2.41198e-05	0.99865	0.951812	7.57587e-05	1.60084e-05	0.000695434	0.0137863	6.49769e-05	1.14914e-05	7.62614e-05	1.34491e-05	5.10201e-05	8.35612e-06	0.00011549	0.0343024	7.1737e-05	1.39701e-05	6.17608e-05	1.14288e-05
433.3	1136	I6782	Cerebral ischemia	circulatory system	0.00171972	0.00013763	0.995597	0.97822	0.000279827	1.87811e-05	0.000908348	5.32184e-05	0.000243048	1.82769e-05	0.000257233	1.767e-05	0.000202093	1.14565e-05	0.00031587	2.36039e-05	0.000198162	0.0214826	0.00027829	1.71224e-05
433.31	2543	G459	Transient cerebral ischemia	circulatory system	0.000136062	2.42497e-05	0.883312	0.884798	0.000161265	3.71599e-05	0.114106	0.0251371	0.000146425	2.76815e-05	0.000143716	2.93724e-05	0.000690214	0.036043	0.000967588	0.0538311	0.000208036	4.90788e-05	0.000128395	2.36834e-05
433.8	1582	I69892	Late effects of cerebrovascular disease	circulatory system	9.29476e-05	1.7163e-05	0.999443	0.999899	5.03636e-05	9.92765e-06	9.85024e-05	1.76093e-05	4.81751e-05	8.62672e-06	4.80285e-05	8.35256e-06	4.03058e-05	6.68988e-06	5.67032e-05	1.18075e-05	7.00563e-05	1.18761e-05	5.24478e-05	9.31837e-06
442.11	1037	I713	Abdominal aortic aneurysm	circulatory system	0.00118067	7.99706e-05	0.275708	0.348066	0.000487466	2.50172e-05	0.615333	0.449266	0.00032487	2.12474e-05	0.000428908	2.85574e-05	0.000258923	1.1668e-05	0.105519	0.202459	0.000500142	2.65381e-05	0.000258868	1.59522e-05
443.1	1399	I7301	Raynaud's syndrome	circulatory system	0.352581	0.104105	0.00880376	0.0212818	0.000685873	0.00027573	0.000515574	0.000155901	0.00411169	0.0341506	0.000523885	0.000167349	0.0483391	0.330853	0.00048838	0.000152436	0.422846	0.423418	0.161104	0.0854396
443.9	3141	I739	Peripheral vascular disease, unspecified	circulatory system	0.000155017	2.26223e-05	0.450321	0.640408	5.4658e-05	9.15328e-06	0.54912	0.359507	8.33624e-05	1.0581e-05	5.55127e-05	8.1985e-06	3.14692e-05	4.53432e-06	6.4688e-05	1.17823e-05	6.62198e-05	1.07502e-05	4.80163e-05	7.15425e-06
447.1	1025	I771	Stricture of artery	circulatory system	0.000410926	4.03259e-05	0.541686	0.781045	0.000169935	2.29639e-05	0.456866	0.218769	0.000148005	1.9382e-05	0.00016262	2.13055e-05	0.000102011	1.19857e-05	0.000155903	2.7343e-05	0.000175737	2.33722e-05	0.00012266	1.85232e-05
451.2	4273	I8001	Phlebitis and thrombophlebitis of lower extremities	circulatory system	0.577859	0.720401	0.347638	0.0430476	0.000312815	0.0001398	9.22055e-05	2.54416e-05	7.03791e-05	2.33172e-05	0.000104047	3.74475e-05	0.000436366	0.0336745	0.0011125	0.000828533	0.0690604	0.199699	0.00331473	0.00212371
454.1	12388	I8393	Varicose veins of lower extremity	circulatory system	0.0476232	2.7583e-05	3.89264e-05	2.62119e-05	0.345558	0.161492	4.50188e-05	2.9586e-05	6.3153e-05	4.22189e-05	0.0286398	0.00427826	0.109334	0.625881	0.246687	0.114128	0.000466957	0.0377245	0.221543	0.0563711
455	29114	K642	Hemorrhoids	circulatory system	9.34707e-06	3.06297e-06	1.11409e-05	3.50679e-06	1.76495e-05	6.77841e-06	1.03547e-05	3.03659e-06	1.34e-05	4.76575e-06	0.999878	0.999957	8.78412e-06	3.16553e-06	2.34309e-05	9.38685e-06	1.42623e-05	4.93313e-06	1.40327e-05	4.47203e-06
458.1	1664	I951	Orthostatic hypotension	circulatory system	0.561968	0.255488	0.33944	0.460185	0.000325743	2.99478e-05	0.0923873	0.16701	0.000627176	4.65593e-05	0.000420851	3.08067e-05	0.000172785	1.52827e-05	0.000475146	5.06277e-05	0.00388783	0.117118	0.000295542	2.52178e-05
458.9	4317	I959	Hypotension NOS	circulatory system	0.857162	0.634143	0.00453474	0.106467	9.43331e-05	1.43965e-05	0.137374	0.25925	9.47175e-05	1.34824e-05	0.000148984	1.92477e-05	6.63644e-05	9.26575e-06	0.000133856	2.18541e-05	0.000264213	4.3496e-05	0.000126896	1.80038e-05
465	1590	J043	Acute upper respiratory infections of multiple or unspecified sites	respiratory	0.453246	0.482919	0.336984	0.0464855	0.0628635	0.0312197	0.0520476	0.000264148	0.000290031	0.000135917	0.000341065	0.000139558	0.0414173	0.332558	0.000541881	0.000322424	0.0516021	0.105603	0.000666452	0.000352397
465.2	1055	J029	Acute pharyngitis	respiratory	0.848029	0.606141	0.0584073	0.000540714	0.0102671	0.00655765	0.000394369	0.00016044	0.00190621	0.000759264	0.000893075	0.000375075	0.0192784	0.288354	0.00106183	0.000583956	0.0585056	0.095886	0.00125738	0.000641862
470	5652	J342	Septal Deviations/Turbinate Hypertrophy	respiratory	2.23325e-05	2.08662e-05	3.74612e-05	3.42641e-05	0.986509	0.999723	2.95487e-05	2.40468e-05	4.47738e-05	4.22274e-05	4.34868e-05	4.51924e-05	1.89622e-05	1.82283e-05	0.0132027	2.90742e-06	3.78396e-05	3.73337e-05	5.37967e-05	5.2122e-05
471	3800	J33	Nasal polyps	respiratory	3.07687e-05	1.72697e-05	4.15572e-05	2.41637e-05	0.999649	0.999787	3.65831e-05	1.86018e-05	3.8997e-05	2.35329e-05	4.1522e-05	2.40872e-05	2.46693e-05	1.45833e-05	6.48441e-05	5.1174e-05	3.23706e-05	1.86955e-05	3.9219e-05	2.12688e-05
472	1065	J310	Chronic pharyngitis and nasopharyngitis	respiratory	8.55477e-05	5.04369e-05	0.000101671	5.32937e-05	0.999079	0.999494	8.27611e-05	4.03872e-05	0.00011296	6.4683e-05	0.000111211	6.37888e-05	7.75712e-05	4.49384e-05	0.000119269	7.62759e-05	0.000111258	5.74707e-05	0.000118813	5.49268e-05
473	1817	S128XXS	Diseases of the larynx and vocal cords	respiratory	0.000624952	0.000272896	0.278672	0.262934	0.392919	0.38906	0.000227002	8.06531e-05	0.0390976	0.213217	0.00072051	0.000290863	0.000590558	0.000635321	0.257335	0.0426876	0.00814358	0.0902714	0.0216693	0.000550537
474.2	1246	J358	Chronic tonsillitis and adenoiditis	respiratory	0.0082975	0.0395749	0.000452522	0.0004897	0.4888	0.290459	0.286168	1.73202e-05	0.00599131	0.129963	0.000649326	0.000793096	0.0274664	0.397933	0.181053	0.139336	0.000583898	0.000808507	0.000538716	0.000626004
475	2959	J329	Chronic sinusitis	respiratory	5.14364e-05	3.4942e-05	5.07813e-05	3.16849e-05	0.999556	0.999717	4.04593e-05	2.20748e-05	4.77308e-05	3.07492e-05	4.81973e-05	2.8832e-05	3.56407e-05	2.17107e-05	5.90814e-05	4.0914e-05	5.94467e-05	4.10219e-05	5.15285e-05	3.15399e-05
476	1334	J30	Allergic rhinitis	respiratory	0.000330472	0.000128588	0.000586954	0.000208905	0.944573	0.756231	0.000249685	7.45046e-05	0.000235967	9.42055e-05	0.000295858	0.000131739	0.00877328	0.0868224	0.0381834	3.12085e-05	0.00163739	0.00109879	0.00513405	0.155178
479	4650	J9851	Other upper respiratory disease	respiratory	0.00414431	0.0527393	0.00130825	0.0773675	0.991522	0.869612	5.52093e-05	3.01283e-05	7.77983e-05	5.38347e-05	6.68092e-05	4.10943e-05	4.33166e-05	3.11293e-05	0.00264236	3.57546e-05	7.75987e-05	5.27482e-05	6.20965e-05	3.64408e-05
480	4573	J189	Pneumonia	respiratory	0.930831	0.696197	0.0684548	0.303715	6.70964e-05	9.19695e-06	0.000250501	2.62792e-05	6.69978e-05	8.33347e-06	6.54382e-05	8.58527e-06	3.79861e-05	5.02584e-06	8.33953e-05	1.18596e-05	7.81657e-05	1.08438e-05	6.48972e-05	7.35049e-06
480.1	1139	A0222	Bacterial pneumonia	respiratory	0.997406	0.896406	0.000985633	0.103387	0.000139405	2.1383e-05	0.000451123	4.83833e-05	0.000180207	2.17125e-05	0.000163393	2.04276e-05	7.91125e-05	1.22332e-05	0.000245266	3.80343e-05	0.000203006	2.77166e-05	0.000146491	1.70212e-05
480.11	7210	J13	Pneumococcal pneumonia	respiratory	0.983907	0.765784	0.0156776	0.234163	4.32044e-05	6.32547e-06	0.00010213	1.21848e-05	4.5549e-05	5.52415e-06	4.17551e-05	5.02398e-06	2.23062e-05	3.15071e-06	4.90882e-05	7.45574e-06	6.25902e-05	8.42685e-06	4.83241e-05	5.21932e-06
495	32339	J45909	Asthma	respiratory	0.00519774	0.000501373	0.338071	0.105977	0.209723	0.198137	0.0415455	5.56637e-05	0.00319807	0.0384815	0.00869442	0.0379058	0.0459344	0.372737	0.134289	0.0305844	0.129999	0.099306	0.0833483	0.116315
496	9078	J449	Chronic airway obstruction	respiratory	0.000134737	1.65418e-05	0.993359	0.915529	4.01959e-05	5.26771e-06	0.00311255	3.72596e-05	0.000892396	0.0394254	0.000153148	0.0118962	0.00016005	0.00104795	4.25395e-05	5.92617e-06	0.00206699	0.0320324	3.82572e-05	4.34693e-06
496.1	2050	J432	Emphysema	respiratory	0.268201	0.0697679	0.730667	0.930117	0.000117001	1.3953e-05	0.000175311	1.67932e-05	0.000155186	1.4882e-05	0.000153774	1.50571e-05	7.16058e-05	7.47762e-06	0.000152534	1.7665e-05	0.000165518	1.76288e-05	0.000140947	1.13091e-05
496.21	3273	J441	Obstructive chronic bronchitis	respiratory	0.000283405	4.32245e-05	0.999299	0.999915	4.94454e-05	5.2942e-06	6.7182e-05	6.96954e-06	6.51853e-05	5.48542e-06	4.51563e-05	4.69546e-06	3.19575e-05	3.3262e-06	4.84403e-05	5.35005e-06	6.35417e-05	6.33518e-06	4.6591e-05	4.06539e-06
496.3	2280	J471	Bronchiectasis	respiratory	0.715083	0.232408	0.276493	0.679355	0.0038214	0.0449528	0.000187485	1.88799e-05	0.00034222	3.74195e-05	0.000226944	2.94953e-05	0.00304599	0.043087	0.000249203	3.34148e-05	0.000264315	4.25716e-05	0.000286272	3.60581e-05
502	1058	J8489	Postinflammatory pulmonary fibrosis	respiratory	0.919562	0.406709	0.07692	0.579502	0.000373316	3.72237e-05	0.000983359	0.013571	0.000311399	2.99594e-05	0.000308473	2.41768e-05	0.000170728	1.51134e-05	0.000408958	3.59814e-05	0.000350873	3.49869e-05	0.000611246	3.99614e-05
506	1370	J86	Empyema and pneumothorax	respiratory	0.953735	0.999646	0.0449773	4.78001e-05	0.000146333	3.59549e-05	0.000409454	0.000107607	0.000132506	2.85012e-05	0.000126048	2.68976e-05	7.75322e-05	1.77825e-05	0.000158453	4.24789e-05	0.000121777	2.59343e-05	0.000116147	2.09637e-05
507	7292	R091	Pleurisy; pleural effusion	respiratory	0.992962	0.90305	0.000146496	0.0069831	2.36953e-05	3.19611e-06	0.00671359	0.0899442	2.71727e-05	3.24675e-06	2.51108e-05	3.05902e-06	1.60752e-05	1.88181e-06	3.08459e-05	4.45362e-06	3.27576e-05	3.98304e-06	2.2672e-05	2.6341e-06
508	2440	J982	Pulmonary collapse; interstitial and compensatory emphysema	respiratory	0.998485	0.958776	0.000241779	3.30768e-05	7.32807e-05	1.08891e-05	0.000710985	0.0411117	7.80055e-05	1.04472e-05	8.3809e-05	1.12294e-05	4.97997e-05	6.71584e-06	9.74445e-05	1.42519e-05	0.000110488	1.62392e-05	6.97403e-05	8.98633e-06
509.1	2545	J969	Respiratory failure	respiratory	0.963019	0.627436	0.0363868	0.372515	5.92615e-05	5.48716e-06	0.000192699	1.3757e-05	6.62481e-05	5.01671e-06	5.32872e-05	4.72156e-06	3.56235e-05	3.04976e-06	6.00468e-05	5.93919e-06	7.72157e-05	6.5153e-06	5.00054e-05	4.13004e-06
519.8	9444	J988	Other diseases of respiratory system, NEC	respiratory	0.558747	0.604984	0.439874	0.33075	4.55537e-05	1.19665e-05	0.00108985	0.064193	3.88988e-05	8.93759e-06	3.43684e-05	7.97737e-06	2.32665e-05	5.58862e-06	4.76952e-05	1.25364e-05	6.38566e-05	1.79264e-05	3.45948e-05	7.94082e-06
520.2	2389	K011	Disturbances in tooth eruption	digestive	9.67726e-05	0.000122991	9.37485e-05	0.000104254	0.00022398	0.000324248	0.0438713	5.28589e-08	0.0680176	5.85638e-09	0.000161414	0.000205785	0.0614427	0.707058	0.825798	0.291843	0.000125882	0.000141805	0.000168951	0.000198989
521.1	4101	K02	Dental caries	digestive	0.000227422	0.00015213	0.122852	0.10022	0.000112482	7.45599e-05	0.040914	6.20698e-06	8.72124e-05	4.55107e-05	8.10375e-05	4.53447e-05	0.0683929	0.672387	0.767107	0.226943	0.000128849	7.79325e-05	9.74953e-05	4.78322e-05
522.5	1484	K047	Periapical abscess	digestive	0.000634352	0.000602622	0.000564853	0.00039181	0.000331296	0.000259311	0.0495999	0.000132524	0.000180689	9.9969e-05	0.000247838	0.000158424	0.108525	0.77281	0.836622	0.22276	0.00296241	0.00258881	0.000331332	0.000196446
523.32	1325	K045	Chronic periodontitis	digestive	0.000147988	0.00013167	0.000195899	0.000187012	0.000284344	0.000324194	0.000159696	0.000131787	0.000137392	0.000106568	0.00019864	0.000159811	0.118611	0.749986	0.879794	0.248537	0.00024335	0.00024071	0.000227574	0.000195676
525	3247	K0850	Other diseases of the teeth and supporting structures	digestive	0.000289151	0.000143126	0.0212207	0.0136293	0.000373146	0.000242678	0.0463931	8.66575e-06	0.000118577	4.87086e-05	0.000131189	5.80718e-05	0.11392	0.825216	0.81697	0.160355	0.000372125	0.000211034	0.000211875	8.75541e-05
528	2389	K1370	Diseases of the oral soft tissues, excluding lesions specific for gingiva and tongue	digestive	0.104254	0.0519463	0.000462026	0.000184276	0.415116	0.183196	0.000275085	7.86951e-05	0.000355511	0.000131871	0.000453849	0.000216532	0.123705	0.699657	0.354124	0.0640588	0.000726523	0.000334557	0.000528396	0.000196223
529	1107	K143	Diseases and other conditions of the tongue	digestive	0.0196905	0.0147795	0.0136274	0.0136748	0.447191	0.380033	0.000694888	0.000217694	0.00125591	0.000761975	0.00734365	0.00926684	0.103245	0.464691	0.404533	0.115135	0.00164169	0.00113634	0.000777527	0.000303357
530.1	11065	K20	Esophagitis, GERD and related diseases	digestive	1.46166e-05	4.57065e-06	1.71258e-05	4.77149e-06	1.36629e-05	4.44429e-06	1.52609e-05	3.60468e-06	0.999868	0.999961	1.72527e-05	5.00622e-06	9.18212e-06	2.77175e-06	1.51951e-05	4.99968e-06	1.60904e-05	4.67558e-06	1.38477e-05	3.79091e-06
530.11	17339	K219	GERD	digestive	4.20975e-05	1.101e-05	0.000212774	4.052e-05	6.88458e-05	2.30948e-05	0.00484381	0.000229524	0.758922	0.669668	8.20325e-05	2.32379e-05	0.00982815	0.101283	0.000235485	9.1146e-05	0.224823	0.207285	0.000941666	0.0213448
530.12	6178	K221	Ulcer of esophagus	digestive	1.46092e-05	4.09949e-06	1.60663e-05	4.04647e-06	1.18646e-05	3.37813e-06	1.42377e-05	3.06932e-06	0.99988	0.999969	1.54334e-05	3.86874e-06	8.37722e-06	2.20766e-06	1.4285e-05	4.14962e-06	1.27386e-05	3.24768e-06	1.24585e-05	2.99672e-06
530.13	3092	K227	Barrett's esophagus	digestive	4.89698e-05	3.00342e-06	5.70363e-05	3.69187e-06	5.0664e-05	3.39619e-06	4.56931e-05	2.90251e-06	0.999546	0.999971	5.53402e-05	3.71163e-06	4.17987e-05	2.37339e-06	5.5409e-05	3.93118e-06	5.47748e-05	3.33323e-06	4.3913e-05	2.81289e-06
530.14	12788	K210	Reflux esophagitis	digestive	1.02125e-05	3.16065e-06	1.233e-05	3.62511e-06	1.2095e-05	4.3437e-06	1.1354e-05	3.08476e-06	0.999889	0.999965	1.4657e-05	4.51403e-06	8.96959e-06	2.87427e-06	1.44411e-05	5.15179e-06	1.40616e-05	4.43329e-06	1.28562e-05	3.76967e-06
530.2	2043	I8510	Esophageal bleeding (varices/hemorrhage)	digestive	0.00128612	0.000403006	0.000255995	6.73386e-05	6.79262e-05	1.71399e-05	7.68549e-05	1.68363e-05	0.997959	0.999406	9.07815e-05	2.27934e-05	5.3182e-05	1.26122e-05	7.37913e-05	2.03263e-05	7.79964e-05	1.98788e-05	5.84573e-05	1.3586e-05
530.3	2271	K222	Stricture and stenosis of esophagus	digestive	0.000115771	2.39711e-05	7.22701e-05	1.34291e-05	7.35139e-05	1.30297e-05	6.00077e-05	9.50964e-06	0.99939	0.999887	6.35842e-05	1.19119e-05	4.20801e-05	7.57737e-06	6.98828e-05	1.39696e-05	5.75785e-05	1.08213e-05	5.56716e-05	9.14026e-06
531.2	5010	K253	Gastric ulcer	digestive	3.9843e-05	9.72662e-06	4.8676e-05	1.22136e-05	2.83657e-05	7.82896e-06	3.79823e-05	9.07738e-06	0.999682	0.99992	3.86214e-05	9.53471e-06	2.22428e-05	5.20229e-06	3.00058e-05	8.69832e-06	4.15129e-05	1.06627e-05	3.05841e-05	7.29474e-06
531.3	3447	K267	Duodenal ulcer	digestive	6.31935e-05	2.24959e-05	6.65389e-05	2.44491e-05	3.91491e-05	1.40526e-05	5.32785e-05	1.80554e-05	0.999547	0.999843	5.64034e-05	1.9276e-05	2.7647e-05	8.37889e-06	5.47712e-05	2.08342e-05	5.16252e-05	1.732e-05	4.01364e-05	1.2387e-05
535	21294	K29	Gastritis and duodenitis	digestive	1.68563e-05	4.73478e-06	2.21197e-05	5.93902e-06	1.36785e-05	4.23e-06	1.56711e-05	3.98853e-06	0.999834	0.999951	2.45312e-05	7.37664e-06	1.00337e-05	2.75264e-06	1.54316e-05	4.94059e-06	3.44247e-05	1.10868e-05	1.34567e-05	3.62629e-06
535.1	1427	K2901	Acute gastritis	digestive	0.000197392	6.44673e-05	0.000201203	6.62406e-05	0.000125686	4.73916e-05	0.00016824	5.75705e-05	0.99856	0.999521	0.00018193	5.79076e-05	8.49789e-05	2.8151e-05	0.000159162	5.40176e-05	0.00019199	6.53216e-05	0.000129251	3.83913e-05
535.6	9294	K2980	Duodenitis	digestive	1.5313e-05	5.21449e-06	1.73271e-05	5.65635e-06	1.34684e-05	5.09371e-06	1.54739e-05	4.79642e-06	0.999864	0.999954	1.962e-05	6.69378e-06	9.41894e-06	3.11948e-06	1.63212e-05	6.49581e-06	1.5604e-05	5.26078e-06	1.33616e-05	4.20132e-06
535.8	10107	K2930	Other specified gastritis	digestive	1.7298e-05	4.94143e-06	1.83021e-05	5.18069e-06	1.61797e-05	5.16109e-06	1.55079e-05	3.99899e-06	0.99984	0.999954	2.27452e-05	6.61788e-06	1.31606e-05	3.58407e-06	1.73764e-05	5.56595e-06	2.42334e-05	7.03886e-06	1.55738e-05	4.19239e-06
537	4163	K313	Other disorders of stomach and duodenum	digestive	0.000202018	5.91119e-05	6.25551e-05	1.59459e-05	3.6844e-05	9.45323e-06	4.69219e-05	9.35932e-06	0.999413	0.999848	7.05768e-05	1.70196e-05	2.70008e-05	6.49449e-06	4.60609e-05	1.20628e-05	5.67138e-05	1.432e-05	3.82471e-05	8.35861e-06
540.11	3437	K353	Acute appendicitis	digestive	0.109798	0.0122126	0.00014192	0.000103204	0.000639863	0.000650278	0.0512776	5.86135e-05	0.000137824	9.62569e-05	0.0525631	0.277865	0.0133796	0.113015	0.734015	0.551043	0.0126738	0.0447072	0.0253735	0.000249114
550.1	18440	K4040	Inguinal hernia	digestive	2.1823e-05	5.76059e-06	2.71658e-05	7.03169e-06	0.000932605	0.00130246	0.0274592	1.74798e-05	3.64241e-05	1.01134e-05	0.000269768	0.00021544	9.07964e-06	2.43036e-06	0.971164	0.998418	2.19448e-05	6.15958e-06	5.76859e-05	1.47609e-05
550.2	32523	K441	Diaphragmatic hernia	digestive	6.96124e-06	1.88193e-06	8.26728e-06	2.16051e-06	7.86938e-06	2.51526e-06	7.10898e-06	1.71354e-06	0.999923	0.999978	1.02668e-05	2.98995e-06	6.61898e-06	1.864e-06	8.70868e-06	2.85181e-06	1.28345e-05	3.89104e-06	8.12389e-06	2.27961e-06
550.4	4581	K420	Umbilical hernia	digestive	0.000133279	4.82794e-05	0.243354	0.0934582	0.000137862	6.86186e-05	0.020944	0.000288333	0.000103894	4.47997e-05	0.000240088	0.000131377	3.67917e-05	1.46498e-05	0.727213	0.842103	0.00764064	0.0637756	0.000196789	6.72034e-05
550.5	4178	K433	Ventral hernia	digestive	0.522957	0.28932	0.000184397	5.77133e-05	0.000113681	4.02905e-05	0.0255527	9.13204e-05	0.00020282	6.88892e-05	0.050811	0.292473	8.48797e-05	2.76165e-05	0.371202	0.323944	0.0287312	0.0939325	0.000161023	4.41322e-05
555.1	2097	K50012	Regional enteritis	digestive	0.130232	0.0257161	8.0348e-05	5.598e-05	7.58046e-05	5.53995e-05	5.6623e-05	3.46116e-05	0.00011181	7.92395e-05	0.869121	0.973846	6.32202e-05	3.84845e-05	9.80761e-05	7.14165e-05	9.50354e-05	6.50254e-05	6.57414e-05	3.83195e-05
555.2	3638	K5180	Ulcerative colitis	digestive	0.000129653	7.65132e-05	4.19746e-05	2.53023e-05	4.28607e-05	2.50965e-05	4.19226e-05	2.26222e-05	4.36968e-05	2.54779e-05	0.999535	0.999726	3.01182e-05	1.67454e-05	5.72955e-05	3.98478e-05	4.23032e-05	2.41465e-05	3.56169e-05	1.86046e-05
557.1	2148	K901	Celiac disease	digestive	0.00377475	0.000811926	0.000291537	9.74363e-05	0.000537261	0.000253131	0.000154684	5.16517e-05	0.743761	0.742707	0.206844	0.0626569	0.0433113	0.192923	0.000476448	0.000190792	0.00052114	0.000200059	0.00032819	0.000108772
558	19158	K5282	Noninfectious gastroenteritis	digestive	0.221714	0.27115	0.0457369	5.94744e-05	3.1262e-05	1.6622e-05	2.80252e-05	1.10922e-05	0.00739526	0.0260946	0.69675	0.66627	1.69635e-05	8.14318e-06	4.72573e-05	2.45872e-05	0.0282507	0.0363528	3.00195e-05	1.27104e-05
560.4	3981	K50012	Other intestinal obstruction	digestive	0.751977	0.645045	5.37237e-05	1.25603e-05	6.11632e-05	1.3848e-05	4.55796e-05	8.90045e-06	6.92122e-05	1.46741e-05	0.24749	0.354836	5.73094e-05	1.18004e-05	9.0862e-05	2.3487e-05	0.000102574	2.29565e-05	5.17194e-05	1.0665e-05
562.1	32284	K5730	Diverticulosis	digestive	3.03472e-05	4.27583e-06	3.39195e-05	5.02733e-06	2.58408e-05	4.74173e-06	2.07648e-05	2.7537e-06	0.0117351	0.0732073	0.987916	0.92673	1.62488e-05	2.63297e-06	9.79021e-05	1.97026e-05	9.8368e-05	1.93354e-05	2.58466e-05	4.05259e-06
563	12992	K590	Constipation	digestive	0.395809	0.429055	0.000102341	0.0122887	4.1525e-05	1.12519e-05	3.13616e-05	7.08931e-06	7.26075e-05	1.99908e-05	0.486377	0.336968	3.81791e-05	9.18715e-06	0.000128424	4.44491e-05	0.117361	0.221587	3.88318e-05	9.02911e-06
564	1026	K592	Functional digestive disorders	digestive	0.345034	0.193255	0.000363928	0.000126518	0.000310975	9.57033e-05	0.000212755	5.96995e-05	0.000836224	0.000246889	0.650759	0.805425	0.000348944	0.000120051	0.000659203	0.000227105	0.00119857	0.000366137	0.00027701	7.81237e-05
564.1	6666	K581	Irritable Bowel Syndrome	digestive	6.85684e-05	2.55989e-05	8.70526e-05	3.09748e-05	7.20154e-05	3.46313e-05	4.96311e-05	1.69033e-05	0.00189307	0.0299769	0.549642	0.357173	0.0252714	0.245984	8.846e-05	4.07906e-05	0.422743	0.36668	8.46213e-05	3.70371e-05
565	10177	K61	Anal and rectal conditions	digestive	3.61775e-05	1.7212e-05	3.25835e-05	1.44207e-05	2.74432e-05	1.43725e-05	2.67192e-05	1.09222e-05	2.42214e-05	1.07393e-05	0.999727	0.999866	1.63871e-05	7.9124e-06	5.62949e-05	3.44867e-05	2.98765e-05	1.40272e-05	2.35001e-05	1.02588e-05
565.1	8942	K621	Anal and rectal polyp	digestive	1.79329e-05	3.92551e-06	2.14405e-05	4.57142e-06	1.967e-05	4.64576e-06	1.86338e-05	3.49156e-06	2.33022e-05	4.98399e-06	0.999826	0.999962	1.27382e-05	2.71876e-06	2.26979e-05	5.60131e-06	1.9349e-05	4.02099e-06	1.80004e-05	3.51911e-06
567	1054	K50114	Peritonitis and retroperitoneal infections	digestive	0.998635	0.999618	0.000169761	4.51658e-05	0.000100598	2.86328e-05	0.000133815	2.85843e-05	0.000136301	3.64801e-05	0.000341556	0.000102973	7.98747e-05	2.21407e-05	0.000154975	4.7708e-05	0.000154666	4.84793e-05	9.32218e-05	2.16981e-05
568.1	3748	K660	Peritoneal adhesions (postoperative) (postinfection)	digestive	0.456813	0.2389	7.09021e-05	2.0306e-05	6.93455e-05	2.24146e-05	5.05901e-05	1.26361e-05	9.47087e-05	2.92505e-05	0.0293705	0.248471	0.0253757	1.69012e-05	0.00014918	6.14069e-05	0.48794	0.512449	6.5792e-05	1.71716e-05
569	4371	K51813	Other disorders of intestine	digestive	0.229468	0.110037	6.88485e-05	1.74131e-05	5.9884e-05	1.44307e-05	5.29001e-05	1.10839e-05	0.000173481	4.66508e-05	0.76992	0.889814	4.37002e-05	9.46775e-06	7.46964e-05	1.90624e-05	8.57838e-05	1.96515e-05	5.21049e-05	1.14273e-05
569.2	1378	K9181	Gastrointestinal complications	digestive	0.973071	0.999624	0.000136664	3.20509e-05	0.000123813	2.79423e-05	0.000104318	2.00633e-05	0.000249756	5.14808e-05	0.0256351	9.18118e-05	0.000115459	2.04898e-05	0.000188142	4.61977e-05	0.000271195	6.42012e-05	0.000104102	2.17893e-05
571.5	2017	K768	Other chronic nonalcoholic liver disease	digestive	0.000556301	0.000205358	0.773516	0.377078	0.000103619	3.04798e-05	0.0173813	0.000365231	0.00598087	0.111255	0.000246439	6.67592e-05	8.38356e-05	2.09889e-05	0.000182589	5.43372e-05	0.201839	0.510895	0.000110609	2.84399e-05
573	1853	K769	Other disorders of liver	digestive	0.835586	0.700929	0.0626909	0.00239963	0.000169604	3.53229e-05	0.000246317	3.88598e-05	0.00685134	0.0912312	0.000297721	5.91304e-05	0.000130459	2.42529e-05	0.000377371	8.94244e-05	0.0935069	0.205169	0.000143545	2.38099e-05
574.1	10580	K802	Cholelithiasis	digestive	0.00011757	5.42709e-05	3.4718e-05	1.28958e-05	2.98464e-05	1.19356e-05	2.63877e-05	8.51222e-06	0.000177202	7.17918e-05	4.12006e-05	1.49258e-05	2.75426e-05	1.05949e-05	4.60651e-05	1.93889e-05	0.999475	0.999788	2.47015e-05	8.09111e-06
574.11	1801	K800	Cholelithiasis with acute cholecystitis	digestive	0.000104313	3.03158e-05	8.32206e-05	2.35293e-05	7.68437e-05	2.14086e-05	7.24348e-05	1.77258e-05	9.62426e-05	2.59802e-05	9.56216e-05	2.41415e-05	7.55308e-05	1.95161e-05	9.83859e-05	2.89211e-05	0.999226	0.99979	7.1466e-05	1.83506e-05
574.12	6188	K8013	Cholelithiasis with other cholecystitis	digestive	3.38242e-05	1.05314e-05	3.21333e-05	9.607e-06	3.56807e-05	1.35227e-05	3.11559e-05	8.20917e-06	7.94551e-05	2.49804e-05	4.20385e-05	1.35431e-05	3.56904e-05	1.27696e-05	4.11505e-05	1.52785e-05	0.999637	0.999882	3.20461e-05	9.84686e-06
574.2	3083	K8060	Calculus of bile duct	digestive	6.82219e-05	1.98666e-05	5.23048e-05	1.3512e-05	4.54154e-05	1.36919e-05	4.59794e-05	1.1668e-05	7.83077e-05	2.06099e-05	5.26171e-05	1.42015e-05	3.83016e-05	1.02991e-05	5.29249e-05	1.61382e-05	0.999522	0.999869	4.38102e-05	1.05818e-05
574.3	3232	K812	Cholecystitis without cholelithiasis	digestive	0.0146313	4.62053e-06	8.74675e-05	3.2971e-05	7.65547e-05	3.04369e-05	6.79328e-05	2.19192e-05	0.000178087	6.88612e-05	0.000102608	3.59186e-05	6.0661e-05	2.04817e-05	0.000105982	4.7603e-05	0.984626	0.999718	6.3562e-05	1.9654e-05
575.7	1669	K821	Other disorders of gallbladder	digestive	9.89319e-05	2.87843e-05	7.86009e-05	1.95654e-05	6.66713e-05	1.96277e-05	6.47267e-05	1.64844e-05	9.39632e-05	2.6073e-05	7.36515e-05	2.06759e-05	7.19412e-05	1.7481e-05	7.19684e-05	2.22354e-05	0.999311	0.999814	6.82107e-05	1.55087e-05
575.8	1225	K832	Other disorders of biliary tract	digestive	0.017526	0.0348387	0.000148086	2.9761e-05	9.95996e-05	2.19933e-05	0.000105573	1.86427e-05	0.000190158	4.0449e-05	0.000135961	2.75481e-05	8.67089e-05	1.58978e-05	0.000122495	2.59608e-05	0.981487	0.964963	9.81168e-05	1.79163e-05
577.1	2342	K8590	Acute pancreatitis	digestive	0.0523631	0.0133991	0.0770206	0.00117239	6.03084e-05	1.98357e-05	9.05619e-05	2.43312e-05	0.000144927	4.46359e-05	7.56503e-05	2.20518e-05	4.14162e-05	1.33375e-05	8.0031e-05	2.79409e-05	0.870071	0.985262	5.20674e-05	1.46757e-05
578.1	2356	K920	Hematemesis	digestive	0.0706674	0.199806	0.37887	0.059505	5.9255e-05	2.18905e-05	0.00012647	4.80381e-05	0.549902	0.740479	9.94369e-05	3.58518e-05	4.36751e-05	1.49778e-05	7.57193e-05	3.18694e-05	9.42753e-05	3.70459e-05	6.11211e-05	2.04847e-05
578.2	3259	K921	Blood in stool	digestive	0.0785267	0.0646796	0.0400703	0.000268934	7.43087e-05	2.17336e-05	0.000129847	3.58334e-05	0.642479	0.767911	0.238399	0.16699	4.60035e-05	1.21438e-05	0.000102956	3.43649e-05	0.000105875	2.95641e-05	6.6291e-05	1.69561e-05
578.8	16355	K625	Hemorrhage of rectum and anus	digestive	1.48515e-05	7.18217e-06	1.60966e-05	7.31832e-06	1.66397e-05	9.30099e-06	1.50146e-05	6.59296e-06	2.07126e-05	9.88825e-06	0.999846	0.999924	1.19796e-05	6.01492e-06	2.39548e-05	1.36705e-05	1.92608e-05	9.29936e-06	1.53923e-05	6.80897e-06
578.9	6516	K922	Hemorrhage of gastrointestinal tract	digestive	0.000364486	0.000105397	0.0409244	0.00218754	5.80762e-05	1.19044e-05	8.18215e-05	1.58144e-05	0.0103666	0.0436922	0.947954	0.953937	4.07983e-05	6.8228e-06	7.43378e-05	1.68015e-05	8.56103e-05	1.70608e-05	4.95983e-05	9.06296e-06
580.14	1064	N03	Chronic glomerulonephritis, NOS	genitourinary	0.516904	0.0291536	0.479911	0.970542	0.000277186	2.55544e-05	0.00127281	0.00012809	0.000207597	1.95903e-05	0.000220892	2.05467e-05	0.000218988	1.82892e-05	0.000342527	3.40887e-05	0.000343922	3.26957e-05	0.000301625	2.5719e-05
585.1	5580	N17	Acute renal failure	genitourinary	0.985436	0.688047	0.0142661	0.311927	2.5243e-05	2.29901e-06	9.92051e-05	8.54953e-06	2.96902e-05	2.4383e-06	2.98847e-05	2.42082e-06	1.64592e-05	1.42296e-06	3.98203e-05	3.74778e-06	3.16728e-05	2.88923e-06	2.6202e-05	2.06507e-06
585.2	1775	N19	Renal failure NOS	genitourinary	0.933111	0.626568	0.0646281	0.372937	8.44872e-05	1.88861e-05	0.00157606	0.000342102	8.3919e-05	1.57676e-05	7.90724e-05	1.60621e-05	4.51492e-05	9.47455e-06	0.000224999	5.82093e-05	9.92418e-05	2.04572e-05	6.80046e-05	1.36506e-05
585.3	3254	N189	Chronic renal failure [CKD]	genitourinary	0.851706	0.169444	0.147544	0.800973	5.46613e-05	7.16932e-06	0.000385322	0.0295347	5.31711e-05	6.47847e-06	4.995e-05	6.31201e-06	3.41664e-05	4.09467e-06	7.6975e-05	1.18604e-05	5.06546e-05	7.60259e-06	4.47834e-05	5.64067e-06
585.33	2538	N183	Chronic Kidney Disease, Stage III	genitourinary	0.31797	0.0109093	0.656138	0.815271	0.000295166	1.22348e-05	0.00473682	0.0362618	0.000245235	1.0464e-05	0.000229037	9.97107e-06	0.000297145	8.92072e-06	0.00148315	0.00755912	0.0153301	0.0724591	0.00327583	0.0574985
586	1376	N289	Other disorders of the kidney and ureters	genitourinary	0.425545	0.298298	0.00846907	0.0693607	0.000126191	3.56547e-05	0.000211556	5.25061e-05	0.000126515	2.82121e-05	0.000128433	3.11869e-05	8.77716e-05	2.08407e-05	0.565033	0.632101	0.000155789	4.31455e-05	0.000116773	2.88388e-05
586.2	1573	N281	Cyst of kidney, acquired	genitourinary	0.375859	0.0816997	0.000546151	9.30512e-05	0.000201392	3.01409e-05	0.000302104	3.82089e-05	0.000272295	3.86181e-05	0.000394881	5.74496e-05	0.00015239	1.86696e-05	0.596529	0.754627	0.0255842	0.163376	0.000158733	2.09279e-05
586.4	1057	N134	Stricture/obstruction of ureter	genitourinary	0.0707269	0.309837	0.000110772	3.04496e-05	9.5273e-05	2.54619e-05	0.000122304	2.5661e-05	9.28197e-05	2.20956e-05	0.000114148	2.96199e-05	8.39231e-05	2.21241e-05	0.928431	0.689954	0.000133903	3.25225e-05	8.88442e-05	2.16966e-05
590	1669	N159	Pyelonephritis	genitourinary	0.691338	0.778872	0.000247308	0.000114165	0.000115862	5.35298e-05	0.000130059	4.63949e-05	0.00012049	4.5609e-05	0.00014711	5.4353e-05	0.000117343	4.79159e-05	0.30735	0.220565	0.000316186	0.00015343	0.000117243	4.80086e-05
591	15085	N390	Urinary tract infection	genitourinary	0.560796	0.497354	0.00187187	0.0923563	2.31857e-05	5.83926e-06	2.59122e-05	5.58553e-06	2.76657e-05	5.98701e-06	2.93509e-05	6.85309e-06	2.54319e-05	6.16302e-06	0.436583	0.378064	0.000592406	0.0321903	2.49003e-05	5.55357e-06
592.1	2345	N3091	Cystitis	genitourinary	0.000187767	3.79905e-05	9.64471e-05	1.75036e-05	7.67158e-05	1.78901e-05	7.82354e-05	1.30242e-05	7.91993e-05	1.67663e-05	9.83201e-05	1.96064e-05	8.9579e-05	2.06609e-05	0.999079	0.999815	0.000126034	2.54221e-05	8.89815e-05	1.62599e-05
592.12	1071	N3030	Chronic cystitis	genitourinary	0.000165297	3.18656e-05	0.000149622	3.15532e-05	0.000158044	3.84551e-05	0.000114478	2.30183e-05	0.000142356	2.96957e-05	0.000219588	4.08819e-05	0.000220317	5.53758e-05	0.998375	0.999661	0.000288696	5.511e-05	0.000166855	3.29185e-05
594.1	3869	N200	Calculus of kidney	genitourinary	6.69941e-05	3.00776e-05	4.8585e-05	1.9643e-05	3.49612e-05	1.52007e-05	4.87336e-05	1.74504e-05	3.45104e-05	1.35056e-05	4.59989e-05	1.88747e-05	2.32731e-05	8.71746e-06	0.999608	0.99984	5.42467e-05	2.35181e-05	3.44808e-05	1.29536e-05
594.3	2889	N201	Calculus of ureter	genitourinary	3.58862e-05	1.91955e-05	3.74757e-05	1.75003e-05	3.6124e-05	1.97121e-05	4.00918e-05	1.67459e-05	3.32139e-05	1.41328e-05	4.04391e-05	1.90778e-05	2.15615e-05	1.01251e-05	0.999717	0.991039	3.00328e-06	0.00882919	3.51332e-05	1.50573e-05
594.8	2323	N23	Renal colic	genitourinary	6.27879e-05	4.94618e-05	6.10392e-05	4.46343e-05	5.87696e-05	4.87282e-05	7.79651e-05	5.39011e-05	6.45358e-05	4.40439e-05	7.35006e-05	5.56213e-05	3.32502e-05	2.99802e-05	0.999454	0.980435	5.61079e-05	0.0191932	5.78219e-05	4.54862e-05
595	2370	N132	Hydronephrosis	genitourinary	0.220114	0.433405	7.21741e-05	1.30537e-05	5.54693e-05	9.87087e-06	6.32309e-05	9.25599e-06	4.9529e-05	8.44185e-06	6.33527e-05	1.09871e-05	5.13004e-05	8.14574e-06	0.779399	0.566514	7.4505e-05	1.24569e-05	5.69064e-05	8.6983e-06
596	9021	N99510	Other disorders of bladder	genitourinary	3.01326e-05	5.39776e-06	2.36065e-05	4.23467e-06	2.0524e-05	4.08748e-06	1.95347e-05	3.16514e-06	2.21674e-05	3.69412e-06	2.7555e-05	4.7133e-06	2.26437e-05	4.12467e-06	0.999776	0.999961	3.51606e-05	6.14895e-06	2.21904e-05	3.87642e-06
596.1	2334	N320	Bladder neck obstruction	genitourinary	4.38007e-05	9.63013e-06	5.25989e-05	1.09125e-05	4.91225e-05	1.20435e-05	5.6415e-05	1.11203e-05	4.57752e-05	9.70246e-06	6.2439e-05	1.20901e-05	2.27881e-05	5.16872e-06	0.999575	0.999911	4.30574e-05	9.42158e-06	4.90952e-05	9.42988e-06
596.5	1987	N31	Functional disorders of bladder	genitourinary	0.000145532	6.02916e-05	9.78217e-05	3.96263e-05	6.34934e-05	2.9477e-05	6.06588e-05	2.0457e-05	8.39715e-05	3.55865e-05	9.15381e-05	3.60664e-05	0.00177315	0.0130864	0.997405	0.986566	0.000204264	9.3259e-05	7.51089e-05	3.27652e-05
597.1	4074	N35014	Urethral stricture (not specified as infectious)	genitourinary	4.81817e-05	1.19036e-05	4.65486e-05	1.07391e-05	3.97913e-05	1.0823e-05	4.19322e-05	8.68226e-06	4.30203e-05	1.04045e-05	4.66338e-05	1.16098e-05	2.97658e-05	8.26391e-06	0.999607	0.999903	5.40206e-05	1.41692e-05	4.32622e-05	1.04014e-05
599	1439	R93421	Other symptoms/disorders or the urinary system	genitourinary	0.000185731	5.5434e-05	0.000141806	4.09214e-05	0.000155112	5.2558e-05	0.000147061	3.80614e-05	0.000183938	5.6115e-05	0.000237729	7.39015e-05	0.00017153	5.69074e-05	0.99827	0.999478	0.00034116	9.78108e-05	0.000165818	5.02885e-05
599.4	8335	N3945	Urinary incontinence	genitourinary	3.06049e-05	1.35612e-05	3.36178e-05	1.48458e-05	0.0048813	0.00052874	2.04278e-05	7.87132e-06	3.53021e-05	1.74271e-05	5.67693e-06	0.00841202	0.387065	0.967537	0.379013	0.0146366	0.22886	0.00880562	5.51377e-05	2.68704e-05
600	13475	N401	Hyperplasia of prostate	genitourinary	2.20999e-05	2.56048e-06	2.8143e-05	3.12536e-06	2.21067e-05	2.74542e-06	3.40954e-05	3.59473e-06	3.12911e-05	2.57258e-06	3.65003e-05	3.38285e-06	8.67526e-06	9.35088e-07	0.999776	0.999977	2.0681e-05	2.2928e-06	2.07144e-05	2.12735e-06
601.12	1048	N411	Chronic prostatitis	genitourinary	0.000135673	1.45812e-05	0.0217972	1.68019e-05	0.000161703	2.10088e-05	0.000251439	2.16704e-05	0.000269862	2.17771e-05	0.000270626	2.48241e-05	7.37481e-05	8.97782e-06	0.976581	0.999834	0.000162215	1.53954e-05	0.00029617	2.09441e-05
602	1636	N4281	Other disorders of prostate	genitourinary	0.000108678	1.04115e-05	9.93977e-05	1.10485e-05	0.000100666	1.3083e-05	0.000179936	1.47854e-05	0.00411483	1.11656e-05	0.000194853	1.57615e-05	4.71969e-05	5.55278e-06	0.994949	0.999898	0.000103285	1.03062e-05	0.000102656	9.53911e-06
603	1103	N500	Other disorders of testis	genitourinary	0.000238529	0.000118239	0.000377909	0.000162792	0.000121492	5.32642e-05	0.000370314	0.000115545	0.000203845	6.10471e-05	0.000183419	6.24985e-05	4.71033e-05	1.81064e-05	0.998177	0.999308	0.000137039	5.34704e-05	0.000143318	4.68308e-05
603.1	1596	N433	Hydrocele	genitourinary	0.000171896	4.31821e-05	0.000188792	5.57329e-05	0.000174239	5.30053e-05	0.000270754	7.00715e-05	0.000155168	3.43e-05	0.000194783	4.71552e-05	5.33336e-05	1.37416e-05	0.998494	0.999611	0.000117941	3.12341e-05	0.000179	4.02048e-05
604.1	3264	N471	Redundant prepuce and phimosis/BXO	genitourinary	0.000102758	4.25878e-05	0.00162521	0.000733537	0.000154082	6.66781e-05	0.169809	0.00308228	0.000129718	4.77685e-05	0.00017764	6.80821e-05	3.07042e-05	1.12148e-05	0.82775	0.995867	9.06792e-05	3.65384e-05	0.000129848	4.45206e-05
608	3284	N448	Other disorders of male genital organs	genitourinary	7.6573e-05	2.89827e-05	9.64064e-05	3.4619e-05	7.57116e-05	3.00253e-05	0.0448491	2.79083e-05	0.000101801	3.25302e-05	0.000106679	3.20706e-05	2.25795e-05	7.79722e-06	0.954518	0.999756	6.74357e-05	2.45958e-05	8.58728e-05	2.56371e-05
610.4	1789	D241	Benign neoplasm of breast	genitourinary	0.226387	0.0107531	0.000144263	0.000119543	0.523144	0.0323121	0.000106457	7.47717e-05	0.000139426	0.000118234	0.000248636	0.000219651	0.249194	0.936322	0.000184772	0.000167567	0.000121421	0.0196703	0.000329865	0.000242277
611.3	1926	N6331	Lump or mass in breast	genitourinary	0.475104	0.078122	0.000109867	0.000119454	0.265246	0.0430427	9.10254e-05	7.94479e-05	0.000145361	0.000129693	0.00019021	0.0001762	0.258255	0.877654	0.000127067	0.000113146	0.000363169	0.000305748	0.000368149	0.000257913
612.2	1004	N62	Hypertrophy of breast (Gynecomastia)	genitourinary	0.104819	0.124993	0.000939885	0.0826627	0.405517	0.10515	0.000249293	0.000229455	0.000626212	0.000843028	0.0005141	0.00057468	0.178736	0.625164	0.00562376	0.00388163	0.100785	0.052721	0.20219	0.00377948
614.1	3161	N736	Pelvic peritoneal adhesions, female (postoperative) (postinfection)	genitourinary	9.88584e-05	0.00015819	3.20145e-05	3.20745e-05	3.25791e-05	3.53872e-05	2.84078e-05	2.4958e-05	3.56947e-05	3.90779e-05	4.87026e-05	5.61167e-05	0.96078	0.999307	3.07336e-05	3.49552e-05	0.038871	0.00027394	4.20004e-05	3.79691e-05
614.51	1394	N72	Cervicitis and endocervicitis	genitourinary	5.20773e-05	5.1989e-05	4.25069e-05	4.08815e-05	0.235733	0.000300755	4.31232e-05	3.33192e-05	4.83982e-05	4.075e-05	5.55194e-05	5.53167e-05	0.763856	0.999304	4.52152e-05	5.19215e-05	6.54657e-05	6.01439e-05	5.88684e-05	6.06915e-05
615	4760	N804	Endometriosis	genitourinary	1.81354e-05	2.95882e-05	1.38835e-05	1.92885e-05	1.51252e-05	2.63033e-05	1.3658e-05	1.62177e-05	1.70901e-05	2.33802e-05	1.99982e-05	2.96489e-05	0.999848	0.999779	1.44729e-05	2.31185e-05	2.05896e-05	2.83958e-05	1.88221e-05	2.55822e-05
618.1	8698	N8181	Prolapse of vaginal walls	genitourinary	2.80144e-05	6.82629e-06	2.61921e-05	5.98001e-06	0.0419877	0.00120395	1.90315e-05	4.11194e-06	3.38368e-05	9.40207e-06	8.80748e-05	2.4202e-05	0.730021	0.996009	9.57395e-05	2.0835e-05	0.227651	0.00270127	4.90611e-05	1.389e-05
618.2	6372	N814	Uterine/Uterovaginal prolapse	genitourinary	3.88344e-05	7.45157e-06	3.1321e-05	6.14289e-06	0.11633	0.000186836	3.1677e-05	5.33668e-06	4.15731e-05	8.62178e-06	5.94949e-05	1.17671e-05	0.881719	0.999724	5.19257e-05	1.08471e-05	0.00163923	2.64762e-05	5.70361e-05	1.22274e-05
619.2	3997	O34529	Disorders of uterus, NEC	genitourinary	2.58815e-05	8.8389e-06	2.16723e-05	6.77421e-06	0.0311894	4.68005e-06	2.01134e-05	5.5737e-06	2.39717e-05	7.86151e-06	2.85831e-05	9.28014e-06	0.968609	0.999931	2.23239e-05	7.86903e-06	3.0406e-05	9.67278e-06	2.88299e-05	8.7559e-06
619.3	3209	O344	Noninflammatory disorders of cervix	genitourinary	2.56488e-05	1.5474e-05	2.26303e-05	1.37777e-05	0.133531	2.20718e-05	2.19771e-05	1.18047e-05	2.73477e-05	1.5865e-05	3.12203e-05	1.98819e-05	0.866255	0.999849	2.42945e-05	1.59628e-05	3.02768e-05	1.87412e-05	3.13496e-05	1.7433e-05
619.4	1906	N898	Noninflammatory disorders of vagina	genitourinary	0.0988883	0.00025468	7.35517e-05	3.34016e-05	0.168684	0.000520223	6.09488e-05	2.29196e-05	9.23568e-05	4.45401e-05	0.000152885	7.40165e-05	0.613448	0.998726	0.000100747	4.98024e-05	0.118381	0.000220644	0.000119259	5.34468e-05
619.5	1517	O3473	Noninflammatory disorders of vulva and perineum	genitourinary	0.000204818	9.48172e-05	0.000141782	6.64855e-05	0.394142	0.0159792	0.00010903	4.46686e-05	0.000161571	7.56633e-05	0.00034133	0.000196199	0.418376	0.98213	0.000161334	7.44412e-05	0.167214	0.00107055	0.0191472	0.000268341
621	1376	N8502	Endometrial hyperplasia	genitourinary	8.1982e-05	3.09606e-05	6.3013e-05	2.6301e-05	6.53059e-05	3.06913e-05	6.32506e-05	1.87933e-05	7.45476e-05	2.42445e-05	8.37278e-05	3.18352e-05	0.999357	0.999754	5.90343e-05	2.63748e-05	7.63468e-05	2.8854e-05	7.62212e-05	2.80714e-05
622.1	9741	N849	Polyp of corpus uteri	genitourinary	1.41858e-05	5.81021e-06	1.07657e-05	4.7917e-06	1.51166e-05	7.91747e-06	1.00496e-05	3.75767e-06	1.22476e-05	5.52127e-06	1.44643e-05	6.46161e-06	0.999882	0.999947	1.14506e-05	5.56169e-06	1.42569e-05	6.6997e-06	1.53106e-05	6.54888e-06
622.2	3888	N841	Mucous polyp of cervix	genitourinary	3.12231e-05	2.33972e-05	2.53909e-05	1.86987e-05	0.0311889	9.50871e-05	2.47308e-05	1.58322e-05	3.30091e-05	2.58493e-05	3.97189e-05	3.09688e-05	0.96855	0.999705	2.9438e-05	2.581e-05	3.7702e-05	2.91619e-05	4.02253e-05	3.02633e-05
623	1546	N884	Hypertrophy of female genital organs	genitourinary	5.49189e-05	8.27473e-05	4.34446e-05	4.95228e-05	5.06376e-05	6.35871e-05	4.24565e-05	4.40014e-05	4.49575e-05	5.07305e-05	5.38819e-05	6.43704e-05	0.999547	0.999446	4.50575e-05	5.59815e-05	5.86763e-05	7.01283e-05	5.87163e-05	7.30985e-05
625	2289	N94818	Pain and other symptoms associated with female genital organs	genitourinary	5.94522e-05	0.000131699	4.04759e-05	6.11744e-05	0.0399527	0.000124221	3.42818e-05	4.23365e-05	4.91652e-05	7.66524e-05	5.99988e-05	9.06825e-05	0.95963	0.999193	4.40099e-05	8.35568e-05	7.21155e-05	0.000114339	5.73489e-05	8.26757e-05
625.1	1243	N9419	Dyspareunia	genitourinary	7.84205e-05	0.000126239	7.03e-05	9.67117e-05	0.00016932	0.000332542	6.201e-05	7.29862e-05	0.000109085	0.000193028	0.000134632	0.000224328	0.731294	0.998327	8.79329e-05	0.00015172	0.267849	0.000228226	0.00014487	0.000247678
626	1920	N939	Disorders of menstruation and other abnormal bleeding from female genital tract	genitourinary	0.177785	0.00320781	7.92302e-05	0.000105935	9.91383e-05	0.000123721	7.2953e-05	7.18004e-05	9.5052e-05	0.000127692	0.00011458	0.000141217	0.741803	0.995659	6.57483e-05	8.2318e-05	0.0797994	0.000376833	8.63978e-05	0.00010405
626.1	2056	N897	Irregular menstrual cycle/bleeding	genitourinary	7.90075e-05	0.000600945	7.38846e-05	0.000573499	0.0715474	0.00623921	5.16249e-05	0.000239145	8.63433e-05	0.000399507	0.00016004	0.10819	0.737695	0.879233	6.50693e-05	0.000310617	0.190136	0.00365841	0.00010573	0.000555112
626.12	10965	N920	Excessive or frequent menstruation	genitourinary	0.00107682	0.000843693	1.31041e-05	0.000660488	0.0311773	0.00527554	1.20166e-05	0.000636412	1.49439e-05	0.000735237	0.000251947	0.278548	0.825247	0.70758	1.4599e-05	0.00098558	0.142164	0.00251746	2.79612e-05	0.00221737
626.13	2056	N926	Irregular menstrual cycle	genitourinary	4.84652e-05	0.000314215	5.04151e-05	0.000295462	0.0434342	0.00241594	4.57045e-05	0.000180157	7.37917e-05	0.000483616	7.59652e-05	0.000560108	0.956052	0.994435	5.20355e-05	0.000376572	8.68769e-05	0.000447611	8.05409e-05	0.000491291
626.14	4405	N921	Irregular menstrual bleeding	genitourinary	2.46383e-05	0.000684226	2.26604e-05	0.000857355	0.0343203	0.000534177	2.07741e-05	0.000706054	2.55237e-05	0.00069953	3.59056e-05	0.00137061	0.965405	0.891842	2.8824e-05	0.00193616	4.96932e-05	0.00265532	6.69307e-05	0.0987145
626.2	1888	N944	Dysmenorrhea	genitourinary	2.50895e-05	0.00289932	2.50142e-05	0.00281263	2.49154e-05	0.0035703	2.46832e-05	0.00234017	2.9571e-05	0.00278749	3.35577e-05	0.00689936	0.999731	0.967962	2.45296e-05	0.00360541	4.31478e-05	0.00370019	3.82307e-05	0.00342342
626.8	1283	N972	Infertility, female	genitourinary	0.000133452	0	6.81347e-05	0	0.00504456	0	6.7231e-05	0	8.95847e-05	0	0.000110498	0	0.994175	0	0.000142081	0	8.18036e-05	0	8.71963e-05	0
627.1	10967	N950	Postmenopausal bleeding	genitourinary	0.00533019	5.36667e-05	1.34557e-05	5.05922e-06	2.51566e-05	9.79272e-06	1.17211e-05	3.93624e-06	1.69579e-05	6.18463e-06	7.44535e-06	0.00776824	0.994525	0.992128	1.40117e-05	5.5042e-06	2.98786e-05	1.01657e-05	2.65777e-05	9.00141e-06
627.3	1307	N952	Postmenopausal atrophic vaginitis	genitourinary	0.000215533	1.97425e-05	0.000111453	1.4399e-05	0.000133713	2.1157e-05	9.605e-05	1.17119e-05	0.000139689	1.82006e-05	0.000138114	1.92599e-05	0.998727	0.999834	0.000139845	2.1913e-05	0.000178153	2.20017e-05	0.000120793	1.74183e-05
628	5608	N83201	Ovarian cyst	genitourinary	0.0873557	0.00037771	2.49339e-05	2.55012e-05	3.0306e-05	3.74344e-05	1.97283e-05	1.70103e-05	2.90725e-05	3.02818e-05	3.74899e-05	4.19965e-05	0.891316	0.999158	2.52226e-05	2.87967e-05	0.0211275	0.000246105	3.42074e-05	3.75059e-05
681.3	6744	L03121	Cellulitis and abscess of arm/hand	dermatologic	0.146079	0.129473	0.840483	0.825494	7.70806e-05	2.92104e-05	0.00024379	7.05443e-05	5.15508e-05	1.57481e-05	5.9317e-05	1.84198e-05	0.000124046	0.012717	0.000363533	0.000164726	0.000156065	0.0310254	0.0123619	0.00099153
686	1614	L0882	Other local infections of skin and subcutaneous tissue	dermatologic	0.217647	0.169664	0.480862	0.730611	0.232545	0.0990985	0.0255823	0.000221199	0.000175274	4.33524e-05	0.000243416	7.20925e-05	0.000125535	3.79174e-05	0.0421446	3.99422e-05	0.000215467	6.59408e-05	0.000458388	0.000146034
686.1	2966	L02431	Carbuncle and furuncle	dermatologic	0.24053	0.155644	0.591712	0.764019	0.00214581	0.0025568	0.0239916	7.87464e-06	0.000112741	6.92458e-05	0.00041158	0.00027387	7.99372e-05	5.0381e-05	0.140384	0.0768443	0.000282237	0.000270559	0.000349821	0.00026347
689	6086	L988	Disorder of skin and subcutaneous tissue NOS	dermatologic	0.0184463	5.71431e-06	9.9315e-05	3.79839e-05	0.930024	0.999064	8.00586e-05	2.38129e-05	7.11653e-05	2.46559e-05	0.000482368	0.000136746	5.9483e-05	2.3844e-05	0.0371055	0.000464353	0.000113657	4.51108e-05	0.0135182	0.000173745
696.41	2034	L400	Psoriasis vulgaris	dermatologic	0.00269606	0.00135731	0.819971	0.414839	0.0512886	0.122577	0.00259162	0.000385757	0.00023413	7.43186e-05	0.000483479	0.000180396	0.000144859	4.80511e-05	0.0188673	0.0182428	0.0378328	0.136407	0.0658898	0.305888
701	1999	L908	Other hypertrophic and atrophic conditions of skin	dermatologic	0.0203839	1.97586e-05	0.000233187	8.95593e-05	0.971018	0.966943	0.000194361	6.22304e-05	0.000182193	6.69897e-05	0.00205164	0.0322333	0.000165593	7.5641e-05	0.000457436	0.000226056	0.000245083	0.000103161	0.00506852	0.000180553
701.2	2765	L905	Scar conditions and fibrosis of skin	dermatologic	0.102554	0.00858045	0.000120933	4.27908e-05	0.765691	0.989731	8.09865e-05	2.7113e-05	9.50478e-05	3.70603e-05	0.00012445	4.67327e-05	0.000156109	8.20687e-05	0.000180982	8.38287e-05	0.0350646	0.000742372	0.0959325	0.000626983
702.1	3012	L570	Actinic keratosis	dermatologic	0.000221414	2.58065e-05	0.000184552	2.31444e-05	0.981662	0.999738	0.000176772	1.88607e-05	0.000199825	2.55209e-05	0.0164295	1.48431e-05	0.00024019	3.63229e-05	0.00034654	4.97523e-05	0.000288965	3.65e-05	0.000249987	3.16678e-05
702.2	3596	L821	Seborrheic keratosis	dermatologic	9.09019e-05	2.04816e-05	7.77496e-05	1.74781e-05	0.99899	0.999747	7.46126e-05	1.57607e-05	9.31013e-05	2.18808e-05	0.000138956	3.65986e-05	0.000103899	2.73835e-05	0.000192468	5.77695e-05	0.000109355	2.66745e-05	0.000129285	2.86495e-05
703.1	1012	L600	Ingrowing nail	dermatologic	0.00062438	0.000708302	0.262654	0.208077	0.00421147	0.00600469	0.1268	3.04556e-05	0.00130543	0.00154363	0.00104257	0.000802814	0.000232288	0.000190542	0.22613	0.229929	0.0354165	0.0631172	0.341584	0.489596
706.2	10024	L720	Sebaceous cyst	dermatologic	6.33068e-05	3.6469e-05	6.61508e-05	4.04116e-05	0.503631	0.425117	0.0804974	1.80768e-05	5.45561e-05	3.51845e-05	0.00187814	0.0211662	0.0264168	0.285029	0.369155	0.268128	7.80154e-05	5.64833e-05	0.0181601	0.000372318
707	1521	L984	Chronic ulcer of skin	dermatologic	0.10804	0.00734797	0.891158	0.992527	0.000106561	1.81592e-05	0.000167021	2.4833e-05	9.4365e-05	1.29861e-05	8.64407e-05	1.17034e-05	4.92544e-05	8.10686e-06	8.61155e-05	1.61846e-05	9.39894e-05	1.52992e-05	0.000118443	1.80519e-05
707.1	1124	L89812	Decubitus ulcer	dermatologic	0.99673	0.868561	0.00198408	0.131351	0.000116018	9.07917e-06	0.000203671	1.46673e-05	0.000150789	9.87675e-06	0.000150067	8.73409e-06	8.44238e-05	6.39756e-06	0.000202086	1.31534e-05	0.000222887	1.5592e-05	0.000155744	1.02685e-05
714.1	5404	M05571	Rheumatoid arthritis	musculoskeletal	0.134999	0.0339817	0.0732153	0.043471	9.05913e-05	3.1674e-05	8.70371e-05	2.31797e-05	9.06668e-05	2.70335e-05	7.34041e-05	2.321e-05	0.00154449	0.0394079	7.12385e-05	2.43789e-05	0.124256	0.281627	0.665572	0.601383
715	1193	M4689	Other inflammatory spondylopathies	musculoskeletal	0.000238734	3.77617e-05	0.000497953	6.97866e-05	0.000238987	4.08191e-05	0.000323869	4.99678e-05	0.000223425	3.62172e-05	0.000208683	3.40736e-05	0.000224414	3.5616e-05	0.000236836	4.64424e-05	0.97644	0.99939	0.0213673	0.000259473
716.9	44077	M1280	Arthropathy NOS	musculoskeletal	1.28081e-05	2.49206e-06	7.22169e-05	1.65355e-05	0.000497223	0.0171501	2.01531e-05	3.45408e-06	1.07885e-05	2.27553e-06	1.49136e-05	3.56366e-06	0.0120403	0.140408	0.000104232	0.000103047	0.112003	0.177983	0.875224	0.664327
717	1343	M353	Polymyalgia Rheumatica	musculoskeletal	0.00108363	9.51748e-05	0.00143546	0.000109565	0.000952033	6.87326e-05	0.000435737	3.68407e-05	0.000430331	3.44474e-05	0.00079539	6.95104e-05	0.0408415	0.111389	0.000634902	5.26111e-05	0.882979	0.606811	0.0704124	0.281334
720	4587	M4805	Spinal stenosis	musculoskeletal	2.7352e-05	3.94666e-06	3.45555e-05	4.70453e-06	2.71683e-05	4.05065e-06	3.93173e-05	4.47504e-06	2.97783e-05	3.42068e-06	2.91478e-05	3.73872e-06	1.97916e-05	2.78133e-06	3.1572e-05	5.05405e-06	0.999718	0.999962	4.30916e-05	5.89167e-06
721	3809	M4838	Spondylosis and allied disorders	musculoskeletal	6.21725e-05	9.44089e-06	7.25007e-05	1.16102e-05	4.91961e-05	8.56356e-06	6.6853e-05	9.08958e-06	4.53165e-05	7.54261e-06	4.81208e-05	8.04746e-06	4.01789e-05	6.32912e-06	5.7389e-05	1.03692e-05	0.999387	0.999901	0.000171486	2.81537e-05
721.1	6098	M4723	Spondylosis without myelopathy	musculoskeletal	2.64184e-05	5.28964e-06	3.69001e-05	7.14459e-06	2.95922e-05	6.41941e-06	3.50647e-05	6.02964e-06	3.13167e-05	5.77038e-06	2.69567e-05	5.32793e-06	2.2405e-05	4.37491e-06	3.2872e-05	7.78295e-06	0.999683	0.999935	7.49635e-05	1.72177e-05
722.1	3524	M5126	Displacement of intervertebral disc	musculoskeletal	2.62023e-05	9.59282e-06	3.21676e-05	1.09843e-05	2.73082e-05	1.08039e-05	3.03777e-05	8.86281e-06	2.64161e-05	8.53421e-06	2.88371e-05	9.28864e-06	1.94862e-05	7.13604e-06	2.99445e-05	1.26996e-05	0.999742	0.999908	3.72132e-05	1.3677e-05
722.6	3513	M5033	Degeneration of intervertebral disc	musculoskeletal	2.52011e-05	6.23636e-06	2.67122e-05	6.92714e-06	2.40283e-05	6.69905e-06	2.54934e-05	5.55736e-06	2.60549e-05	5.69931e-06	2.66498e-05	6.10579e-06	1.94907e-05	4.90505e-06	2.67735e-05	7.37173e-06	0.999759	0.99994	4.07319e-05	1.02022e-05
722.9	4982	M5093	Other and unspecified disc disorder	musculoskeletal	1.315e-05	4.43354e-06	1.50407e-05	4.95409e-06	1.38459e-05	4.98629e-06	1.43511e-05	3.9949e-06	1.26002e-05	3.84937e-06	1.40008e-05	4.34364e-06	1.03289e-05	3.32116e-06	1.49598e-05	5.63149e-06	0.999875	0.999959	1.68893e-05	5.58305e-06
726	8555	M7511	Peripheral enthesopathies and allied syndromes	musculoskeletal	2.60883e-05	8.11747e-06	3.79218e-05	1.1927e-05	3.74479e-05	1.39885e-05	3.06265e-05	9.23326e-06	3.13736e-05	1.0089e-05	3.0987e-05	1.06287e-05	2.22745e-05	7.04085e-06	4.00634e-05	1.58192e-05	0.0614265	0.007801	0.938317	0.992112
726.1	11547	M7010	Enthesopathy	musculoskeletal	1.72821e-05	3.65676e-06	2.36217e-05	5.16404e-06	2.19862e-05	5.8178e-06	2.06231e-05	3.8959e-06	1.90317e-05	4.1374e-06	1.83422e-05	4.30885e-06	1.60959e-05	3.72757e-06	2.45977e-05	6.61854e-06	5.93043e-05	1.66755e-05	0.999779	0.999946
726.3	1039	M7042	Bursitis	musculoskeletal	0.000373845	0.000194845	0.479061	0.563316	0.000922993	0.000635911	0.000267148	0.000145693	0.000298638	0.000149847	0.0004412	0.000209549	0.000129379	5.84582e-05	0.0106897	0.0101185	0.000336237	0.000170291	0.50748	0.425001
727	1236	M6528	Other disorders of synovium, tendon, and bursa	musculoskeletal	8.87239e-05	2.90315e-05	0.000109765	4.17176e-05	0.000111903	4.66725e-05	9.50905e-05	3.02402e-05	8.92614e-05	3.28841e-05	0.00010245	3.55541e-05	7.50651e-05	2.85177e-05	0.000118111	5.13452e-05	0.000126312	5.19918e-05	0.999083	0.999652
727.1	3290	M65132	Synovitis and tenosynovitis	musculoskeletal	3.28483e-05	1.0483e-05	3.83583e-05	1.25661e-05	3.71881e-05	1.411e-05	3.40877e-05	9.21449e-06	3.5495e-05	1.08586e-05	3.60307e-05	1.11337e-05	3.02685e-05	1.05262e-05	3.91027e-05	1.43616e-05	4.93287e-05	1.82063e-05	0.999667	0.999888
727.4	3678	M6742	Ganglion and cyst of synovium, tendon, and bursa	musculoskeletal	0.000111951	4.80153e-05	0.000108771	4.80763e-05	0.202621	0.0923754	9.43592e-05	3.47414e-05	0.000110881	4.76451e-05	0.000230244	0.000104614	0.0328779	0.117493	0.0201495	0.00132387	0.0193628	0.043558	0.724333	0.744967
728.71	4018	M720	Contracture of palmar fascia [Dupuytren's disease]	musculoskeletal	0.000172135	2.71874e-05	0.0268512	0.00267013	0.222317	0.266744	0.000211234	3.27965e-05	0.000261368	4.97505e-05	0.000295789	5.83702e-05	7.58494e-05	1.36229e-05	0.722009	0.625378	0.000169386	3.25886e-05	0.0276367	0.104994
729	6032	M70971	Other disorders of soft tissues	musculoskeletal	0.158988	0.105868	0.3833	0.140303	0.000101229	3.26484e-05	9.86887e-05	2.8073e-05	6.35814e-05	1.8153e-05	8.21006e-05	2.41372e-05	5.73e-05	0.0231605	0.000137737	5.36423e-05	0.34428	0.658499	0.112892	0.0720125
729.1	1264	M790	Rheumatism, unspecified and fibrositis	musculoskeletal	0.000105277	5.26826e-05	0.000171828	7.29965e-05	9.27165e-05	6.25302e-05	0.000103727	4.65111e-05	0.00010373	5.73322e-05	0.000104842	5.62531e-05	0.00010704	6.3852e-05	9.0516e-05	4.74309e-05	0.998946	0.999446	0.00017472	9.41813e-05
733	2256	M89125	Other disorders of bone and cartilage	musculoskeletal	0.0320376	0.0063786	0.00047754	0.000158402	0.000187291	6.87826e-05	0.000235397	5.37233e-05	0.000170229	5.52662e-05	0.000154473	5.12302e-05	0.00217037	0.0787623	0.000165359	5.00819e-05	0.157645	0.457688	0.806757	0.456733
733.8	1455	S72325M	Malunion and nonunion of fracture	musculoskeletal	0.00255794	0.00175324	0.272098	0.0551475	0.000762522	0.000414096	0.000261474	0.000100519	0.000332614	0.000156999	0.000286549	0.000150235	0.000184766	9.37354e-05	0.00189645	0.000890218	0.0166837	0.0569627	0.704936	0.884331
735.2	2522	M206	Acquired toe deformities	musculoskeletal	5.83756e-05	1.03223e-05	6.46748e-05	1.1901e-05	7.63943e-05	1.80076e-05	5.61808e-05	9.02873e-06	6.51071e-05	1.22021e-05	6.98206e-05	1.27406e-05	6.24369e-05	1.51655e-05	0.011508	5.10315e-07	8.49686e-05	1.70243e-05	0.987954	0.999893
735.21	2295	M2040	Hammer toe (acquired)	musculoskeletal	6.62725e-05	1.01361e-05	7.15111e-05	1.02895e-05	8.29448e-05	1.51003e-05	0.000112994	8.67884e-06	7.44813e-05	1.14917e-05	8.50134e-05	1.22605e-05	8.38983e-05	1.46163e-05	7.86265e-05	1.26407e-05	8.03442e-05	1.31151e-05	0.999264	0.999892
735.23	1771	M202	Hallux rigidus	musculoskeletal	9.10944e-05	2.29398e-05	8.35166e-05	2.08665e-05	0.000143785	4.66951e-05	9.00659e-05	1.92055e-05	0.000106548	2.73951e-05	0.000112357	3.03387e-05	0.000129368	3.82912e-05	0.000117295	3.67016e-05	0.000142818	4.07903e-05	0.998983	0.999717
735.3	8044	M21611	Hallux valgus (Bunion)	musculoskeletal	0.00908648	2.96901e-07	2.87167e-05	7.16716e-06	6.78495e-05	2.33687e-05	2.18132e-05	4.8402e-06	3.05776e-05	9.05142e-06	4.02866e-05	1.1453e-05	0.00110476	0.00159802	3.75355e-05	1.14697e-05	5.18459e-05	1.55556e-05	0.98953	0.998319
736	1630	M2127	Other acquired deformities of limbs	musculoskeletal	0.000323783	7.44693e-05	0.000753267	0.000144327	0.000165153	4.10101e-05	0.000176041	2.6156e-05	0.000120002	2.44747e-05	0.000135194	2.58814e-05	9.72451e-05	2.05057e-05	0.000201133	4.90948e-05	0.00392622	0.00125793	0.994102	0.998336
737.3	1281	M41124	Kyphoscoliosis and scoliosis	musculoskeletal	0.096001	0.000768161	0.000250682	2.87461e-05	0.000202614	2.32392e-05	0.000194669	1.75536e-05	0.000167893	1.9231e-05	0.000237886	2.25897e-05	0.000136417	1.80458e-05	0.000246623	2.90608e-05	0.902253	0.999035	0.000308834	3.88093e-05
738.4	1852	M4318	Acquired spondylolisthesis	musculoskeletal	0.00011208	1.03001e-05	0.000107158	1.07226e-05	7.49877e-05	1.00039e-05	0.000117769	9.42955e-06	9.62414e-05	9.2565e-06	8.814e-05	9.03248e-06	5.43436e-05	6.82691e-06	9.67108e-05	1.24151e-05	0.999088	0.999904	0.000164962	1.83124e-05
740.1	10716	M179	Osteoarthritis; localized	musculoskeletal	5.89857e-05	6.87253e-06	9.58197e-05	1.18499e-05	7.20427e-05	1.14379e-05	5.31033e-05	5.78797e-06	4.35561e-05	5.49931e-06	5.47144e-05	7.19447e-06	0.00636349	0.0467122	8.66371e-05	1.50372e-05	0.176574	0.209318	0.816598	0.743906
740.11	10688	M1612	Osteoarthrosis, localized, primary	musculoskeletal	1.9983e-05	5.43095e-06	2.40783e-05	6.63078e-06	2.46776e-05	8.29787e-06	2.13874e-05	5.30633e-06	2.02079e-05	5.60474e-06	2.14966e-05	6.1324e-06	7.97899e-06	0.0139029	3.28451e-05	1.13251e-05	3.20046e-05	1.01308e-05	0.999795	0.986038
740.2	4752	M1991	Osteoarthrosis, generalized	musculoskeletal	8.33596e-05	8.16918e-06	0.000200812	2.02202e-05	6.91972e-05	8.32907e-06	0.000114505	9.88126e-06	6.18646e-05	7.33416e-06	5.5103e-05	6.72312e-06	6.26494e-05	7.14054e-06	7.02498e-05	9.37724e-06	0.187225	0.12826	0.812058	0.871662
740.9	1760	M17	Osteoarthrosis NOS	musculoskeletal	9.13061e-05	2.3091e-05	9.56157e-05	2.64959e-05	0.00011882	3.93077e-05	7.39392e-05	2.05891e-05	8.73966e-05	2.64029e-05	7.74695e-05	2.51743e-05	7.99074e-05	2.21915e-05	0.000110565	3.40069e-05	0.00015536	4.90094e-05	0.99911	0.999734
741	1385	M25173	Symptoms and disorders of the joints	musculoskeletal	6.03732e-05	2.7276e-05	7.59262e-05	3.39769e-05	9.27224e-05	4.48073e-05	7.35605e-05	3.00088e-05	7.41734e-05	3.35335e-05	8.48088e-05	3.36239e-05	5.99817e-05	2.76792e-05	8.97582e-05	4.77842e-05	0.000125183	6.68736e-05	0.999263	0.999654
741.4	1729	M2548	Joint effusions	musculoskeletal	0.00102745	0.000306902	0.041875	0.105284	0.000119043	3.26821e-05	0.000215633	4.81764e-05	0.00012958	3.02007e-05	0.000139561	3.29414e-05	7.01355e-05	1.70326e-05	0.000151273	4.8002e-05	0.00020948	6.63135e-05	0.956063	0.894134
742.9	3337	M2523	Other derangement of joint	musculoskeletal	3.37949e-05	1.81794e-05	4.14933e-05	2.1728e-05	4.33904e-05	2.89859e-05	3.41813e-05	1.58044e-05	3.97756e-05	2.19152e-05	4.05959e-05	2.0616e-05	3.05241e-05	1.79557e-05	4.69573e-05	2.87233e-05	0.000163432	0.000117177	0.999526	0.999709
743.11	6968	M816	Osteoporosis NOS	musculoskeletal	0.413985	0.0765633	0.108492	0.00593947	0.000191857	2.68681e-05	9.21264e-05	7.15741e-06	0.00339544	0.0219058	0.000147622	1.73778e-05	0.132708	0.523282	9.85551e-05	1.05448e-05	0.328379	0.366745	0.0125115	0.00550248
743.9	1005	M899	Osteopenia or other disorder of bone and cartilage	musculoskeletal	0.00989329	0.0297215	0.000270641	0.000109231	0.000556	0.000333714	0.000185725	6.1444e-05	0.000242958	9.31958e-05	0.000236758	0.00010844	0.00029275	0.000135324	0.000404887	0.000170407	0.000328504	0.000158409	0.987588	0.969108
745	9633	M25551	Pain in joint	musculoskeletal	6.06406e-05	2.5515e-05	6.21045e-05	2.44058e-05	3.05187e-05	1.19411e-05	3.50443e-05	1.14431e-05	2.75712e-05	9.80089e-06	3.18704e-05	1.06243e-05	1.92055e-05	6.83978e-06	3.67075e-05	1.45458e-05	0.175237	0.40616	0.824459	0.593725
747.13	2048	Q260	Congenital anomalies of great vessels	congenital anomalies	0.000208474	2.29638e-05	0.000177581	2.16922e-05	8.98423e-05	1.0326e-05	0.998937	0.999884	0.000112779	1.04238e-05	0.000103972	9.96049e-06	6.67123e-05	6.43953e-06	0.00011122	1.3981e-05	0.000103565	1.07502e-05	8.88561e-05	9.0533e-06
760	13967	M549	Back pain	symptoms	5.78839e-05	2.89157e-05	4.35069e-05	1.7269e-05	2.13399e-05	9.08763e-06	2.69698e-05	9.5598e-06	2.0082e-05	7.37212e-06	2.48734e-05	9.12933e-06	1.22319e-05	4.64158e-06	0.000108971	4.37913e-05	0.999649	0.999857	3.54605e-05	1.34797e-05
761	2289	M542	Cervicalgia	symptoms	6.32065e-05	3.25702e-05	9.56768e-05	3.80132e-05	6.8807e-05	2.77296e-05	7.17932e-05	2.93435e-05	6.58716e-05	2.25183e-05	7.79778e-05	2.6685e-05	4.96735e-05	1.70711e-05	7.10993e-05	2.91425e-05	0.999302	0.99973	0.000134265	4.6921e-05
763	3966	M5415	Thoracic or lumbosacral neuritis or radiculitis, unspecified	symptoms	1.37569e-05	4.32862e-06	1.60998e-05	5.02961e-06	1.55064e-05	5.54965e-06	1.61229e-05	4.36175e-06	1.4771e-05	4.37889e-06	1.59717e-05	4.86164e-06	1.18026e-05	3.82107e-06	1.63563e-05	6.12833e-06	0.999861	0.999956	1.8272e-05	5.86112e-06
764	2904	M5430	Sciatica	symptoms	4.75853e-05	1.56778e-05	5.42345e-05	1.86339e-05	4.60998e-05	1.87927e-05	4.79141e-05	1.57979e-05	4.47489e-05	1.52834e-05	4.59867e-05	1.58219e-05	3.18593e-05	1.128e-05	4.86247e-05	2.05843e-05	0.999569	0.999846	6.36614e-05	2.17724e-05
766	1483	M5418	Neuralgia, neuritis, and radiculitis NOS	symptoms	0.000125205	3.46337e-05	0.000114091	3.00406e-05	9.47937e-05	2.76253e-05	9.01339e-05	2.2462e-05	8.04803e-05	2.16139e-05	8.14132e-05	2.10127e-05	5.8836e-05	1.61089e-05	0.000104218	3.10995e-05	0.999119	0.999762	0.000132245	3.38234e-05
770	1791	M60	Myalgia and myositis unspecified	symptoms	0.000276531	6.55423e-05	0.00233124	0.000259561	0.000140204	3.6556e-05	0.0297265	2.38389e-05	0.000133674	3.30055e-05	0.000175867	4.07591e-05	0.00010858	2.63042e-05	0.000152975	3.87844e-05	0.966685	0.999414	0.000268938	6.17618e-05
773	7842	M79601	Pain in limb	symptoms	0.000150272	6.47296e-05	0.0914666	0.00113795	4.18121e-05	1.68538e-05	0.000166562	5.48968e-05	3.64555e-05	1.3203e-05	4.18344e-05	1.46302e-05	2.52478e-05	9.29202e-06	5.13723e-05	2.30937e-05	0.8416	0.996199	0.0664193	0.00246675
785	14796	R10815	Abdominal pain	symptoms	3.12368e-05	1.04468e-05	3.48095e-05	1.18003e-05	0.000824796	0.000425393	0.00131815	5.24501e-05	0.643415	0.726046	0.0807849	0.0208461	0.0563676	0.177364	0.008163	0.00123825	0.208965	0.0739654	9.61033e-05	4.02046e-05
835	18485	M23000	Internal derangement of knee	injuries & poisonings	7.5476e-06	2.88287e-06	9.70127e-06	3.86962e-06	1.28306e-05	6.36821e-06	9.35226e-06	3.3125e-06	9.89274e-06	4.09413e-06	1.18548e-05	5.04765e-06	7.33359e-06	3.38819e-06	1.76406e-05	8.9347e-06	1.19575e-05	5.81179e-06	0.999902	0.999956
939	2101	L259	Atopic/contact dermatitis due to other or unspecified	dermatologic	0.0756192	0.0586051	0.54724	0.26717	0.286002	0.36596	0.000206416	5.94312e-05	0.000189012	5.97561e-05	0.000529178	0.000209431	0.0143926	0.0915679	0.000927583	0.000413651	0.0734203	0.143792	0.00147371	0.072163
994.2	3446	A419	Sepsis	injuries & poisonings	0.999744	0.999968	4.4808e-05	5.91611e-06	2.39466e-05	3.05295e-06	3.76117e-05	4.18147e-06	2.34185e-05	2.86162e-06	2.7059e-05	3.13281e-06	1.8679e-05	2.33866e-06	3.06521e-05	4.0477e-06	2.64318e-05	3.60692e-06	2.37569e-05	2.63415e-06
1010	3651	Z4589	Other tests		0.0196595	0.00530032	0.0358053	0.00314811	0.0319459	0.0229371	0.0161826	0.000156101	0.000127091	4.51707e-05	0.000194404	7.1243e-05	0.0030033	0.00595079	0.153489	0.0764804	0.0306258	0.0301319	0.708967	0.855779
NA	8666	NA	Death (psuedo-disease created from death events)	Death	0.99976	0.999981	6.54504e-05	5.2773e-06	2.0423e-05	1.71357e-06	4.20363e-05	3.20815e-06	2.15998e-05	1.70231e-06	1.9032e-05	1.52174e-06	1.40871e-05	9.92784e-07	2.07303e-05	1.94034e-06	1.94353e-05	1.56121e-06	1.72978e-05	1.30647e-06

## Sheet: Supplementary Table 5
Topic loadings as functions of age for 10 inferred disease topics.
	Disease			Topic loading as functions of age
Topic	Phecode	ICD10	Description	30	31	32	33	34	35	36	37	38	39	40	41	42	43	44	45	46	47	48	49	50	51	52	53	54	55	56	57	58	59	60	61	62	63	64	65	66	67	68	69	70	71	72	73	74	75
MDS	8.5	A0102	Bacterial enteritis	2.4941e-05	2.68293e-05	2.87715e-05	3.076e-05	3.27861e-05	3.48389e-05	3.69037e-05	3.89603e-05	4.09822e-05	4.29354e-05	4.47795e-05	4.64691e-05	4.7957e-05	4.9198e-05	5.01532e-05	5.07939e-05	5.11038e-05	5.10799e-05	5.07316e-05	5.00785e-05	4.91478e-05	4.79708e-05	4.65808e-05	4.50107e-05	4.32925e-05	4.14557e-05	3.95279e-05	3.75349e-05	3.55007e-05	3.34474e-05	3.13955e-05	2.93633e-05	2.73671e-05	2.54207e-05	2.35351e-05	2.17187e-05	1.99768e-05	1.83121e-05	1.67248e-05	1.52131e-05	1.37734e-05	1.24007e-05	1.10896e-05	9.83411e-06	8.62894e-06	7.46993e-06
MDS	8.6	A0811	Viral Enteritis	5.36584e-07	6.40427e-07	7.6517e-07	9.15273e-07	1.09621e-06	1.31465e-06	1.57869e-06	1.89804e-06	2.28425e-06	2.7509e-06	3.31382e-06	3.99134e-06	4.80465e-06	5.77826e-06	6.9408e-06	8.32604e-06	9.9744e-06	1.19348e-05	1.42671e-05	1.70451e-05	2.03597e-05	2.43237e-05	2.90768e-05	3.4792e-05	4.16841e-05	5.00199e-05	6.01319e-05	7.24358e-05	8.74541e-05	0.000105846	0.000128448	0.000156325	0.000190836	0.000233727	0.000287241	0.000354259	0.000438487	0.000544668	0.00067885	0.000848667	0.00106363	0.00133531	0.00167738	0.00210502	0.00263359	0.00327544
MDS	38.1	A400	Gram negative septicemia	1.41885e-06	1.48127e-06	1.541e-06	1.59754e-06	1.6504e-06	1.69905e-06	1.74284e-06	1.78099e-06	1.81252e-06	1.83634e-06	1.85124e-06	1.85605e-06	1.84974e-06	1.8316e-06	1.80133e-06	1.75916e-06	1.70581e-06	1.64246e-06	1.57061e-06	1.49199e-06	1.40838e-06	1.3215e-06	1.23294e-06	1.14411e-06	1.05621e-06	9.70226e-07	8.86967e-07	8.0708e-07	7.31063e-07	6.59289e-07	5.92014e-07	5.2939e-07	4.71475e-07	4.18241e-07	3.69585e-07	3.25339e-07	2.85284e-07	2.49162e-07	2.16691e-07	1.87573e-07	1.61511e-07	1.38214e-07	1.17408e-07	9.88392e-08	8.22794e-08	6.75331e-08
MDS	41	A243	Bacterial infection NOS	2.32217e-06	2.43656e-06	2.54781e-06	2.65509e-06	2.75752e-06	2.85414e-06	2.9438e-06	3.02506e-06	3.09614e-06	3.15497e-06	3.19928e-06	3.22678e-06	3.23537e-06	3.22346e-06	3.19013e-06	3.13537e-06	3.06005e-06	2.96586e-06	2.85517e-06	2.73076e-06	2.5956e-06	2.45265e-06	2.30469e-06	2.1542e-06	2.00339e-06	1.85412e-06	1.70794e-06	1.56615e-06	1.42981e-06	1.29974e-06	1.17658e-06	1.06079e-06	9.52648e-07	8.52264e-07	7.5961e-07	6.74525e-07	5.96735e-07	5.25878e-07	4.6153e-07	4.03222e-07	3.50469e-07	3.02785e-07	2.59701e-07	2.20779e-07	1.85624e-07	1.53899e-07
MDS	41.1	A490	Staphylococcus infections	2.19391e-06	2.30146e-06	2.40602e-06	2.50678e-06	2.60294e-06	2.69358e-06	2.77763e-06	2.85373e-06	2.92021e-06	2.97514e-06	3.01637e-06	3.04175e-06	3.04932e-06	3.03757e-06	3.00568e-06	2.95361e-06	2.88221e-06	2.79309e-06	2.68847e-06	2.57098e-06	2.44342e-06	2.30857e-06	2.16905e-06	2.0272e-06	1.88509e-06	1.74447e-06	1.6068e-06	1.47329e-06	1.34493e-06	1.2225e-06	1.1066e-06	9.9765e-07	8.95905e-07	8.01474e-07	7.14324e-07	6.34301e-07	5.61146e-07	4.94516e-07	4.34009e-07	3.79186e-07	3.29587e-07	2.84754e-07	2.44247e-07	2.07653e-07	1.74599e-07	1.4477e-07
MDS	41.2	B954	Streptococcus infection	1.9529e-06	2.04377e-06	2.13143e-06	2.21518e-06	2.29431e-06	2.36804e-06	2.43545e-06	2.49538e-06	2.54644e-06	2.58698e-06	2.61523e-06	2.62943e-06	2.62801e-06	2.60981e-06	2.57427e-06	2.52154e-06	2.45251e-06	2.36871e-06	2.27219e-06	2.16531e-06	2.05055e-06	1.93035e-06	1.80697e-06	1.68243e-06	1.55847e-06	1.43655e-06	1.31788e-06	1.20346e-06	1.09404e-06	9.90245e-07	8.925e-07	8.01096e-07	7.16179e-07	6.37775e-07	5.6579e-07	5.00036e-07	4.4024e-07	3.8607e-07	3.37146e-07	2.93067e-07	2.53421e-07	2.17802e-07	1.85824e-07	1.57126e-07	1.31388e-07	1.0833e-07
MDS	41.4	B9622	E. coli	1.87178e-06	1.95818e-06	2.04142e-06	2.12084e-06	2.19577e-06	2.26545e-06	2.32901e-06	2.38535e-06	2.43314e-06	2.47082e-06	2.49672e-06	2.50916e-06	2.50667e-06	2.48815e-06	2.4531e-06	2.40169e-06	2.33479e-06	2.25387e-06	2.16091e-06	2.05818e-06	1.94806e-06	1.83286e-06	1.71475e-06	1.59565e-06	1.47722e-06	1.36085e-06	1.24768e-06	1.13865e-06	1.03447e-06	9.35726e-07	8.42811e-07	7.55991e-07	6.75397e-07	6.01041e-07	5.32827e-07	4.70565e-07	4.13991e-07	3.62781e-07	3.16569e-07	2.74968e-07	2.37583e-07	2.04028e-07	1.7393e-07	1.46948e-07	1.22773e-07	1.01141e-07
MDS	78	B070	Viral warts & HPV	3.33661e-06	3.51703e-06	3.69485e-06	3.8688e-06	4.03761e-06	4.19982e-06	4.35365e-06	4.49688e-06	4.62672e-06	4.73987e-06	4.83266e-06	4.90127e-06	4.94214e-06	4.95233e-06	4.92992e-06	4.87427e-06	4.78614e-06	4.66759e-06	4.52176e-06	4.35253e-06	4.16418e-06	3.96104e-06	3.7473e-06	3.52678e-06	3.3029e-06	3.07862e-06	2.8565e-06	2.63871e-06	2.42709e-06	2.22316e-06	2.02815e-06	1.843e-06	1.66841e-06	1.50479e-06	1.35233e-06	1.21099e-06	1.08052e-06	9.60514e-07	8.50446e-07	7.49689e-07	6.57564e-07	5.73372e-07	4.96423e-07	4.26064e-07	3.61706e-07	3.02849e-07
MDS	79	B25	Viral infection	0.00309105	0.00315192	0.00320202	0.00324092	0.00326825	0.00328364	0.00328663	0.00327656	0.00325258	0.00321374	0.00315907	0.00308783	0.00299967	0.00289484	0.00277433	0.00263983	0.00249371	0.00233882	0.00217823	0.00201502	0.00185207	0.00169193	0.00153669	0.00138802	0.00124715	0.00111491	0.000991832	0.000878161	0.00077394	0.000679037	0.000593182	0.000515996	0.000447016	0.000385714	0.000331522	0.000283844	0.000242079	0.000205632	0.000173929	0.000146428	0.000122625	0.00010206	8.43211e-05	6.90412e-05	5.59016e-05	4.46291e-05
MDS	112	B378	Candidiasis	3.00045e-06	3.1472e-06	3.28968e-06	3.42674e-06	3.55728e-06	3.68003e-06	3.7935e-06	3.89582e-06	3.98472e-06	4.05755e-06	4.11139e-06	4.14333e-06	4.15074e-06	4.13162e-06	4.08489e-06	4.01059e-06	3.90994e-06	3.78521e-06	3.63951e-06	3.47648e-06	3.29999e-06	3.11388e-06	2.92174e-06	2.72679e-06	2.53185e-06	2.33931e-06	2.15116e-06	1.96903e-06	1.79425e-06	1.62787e-06	1.47067e-06	1.32318e-06	1.18573e-06	1.05842e-06	9.41181e-07	8.3377e-07	7.35804e-07	6.46792e-07	5.66165e-07	4.93307e-07	4.27579e-07	3.68349e-07	3.15008e-07	2.66987e-07	2.23777e-07	1.84939e-07
MDS	153.2	C185	Colon cancer	1.36285e-06	1.42209e-06	1.47867e-06	1.53212e-06	1.58197e-06	1.62772e-06	1.66875e-06	1.70432e-06	1.73351e-06	1.75527e-06	1.76847e-06	1.772e-06	1.7649e-06	1.7465e-06	1.71656e-06	1.6753e-06	1.62343e-06	1.5621e-06	1.49276e-06	1.41707e-06	1.33672e-06	1.25338e-06	1.16855e-06	1.08356e-06	9.99571e-07	9.17505e-07	8.38129e-07	7.62047e-07	6.89727e-07	6.21513e-07	5.57638e-07	4.98239e-07	4.43359e-07	3.92965e-07	3.46949e-07	3.05145e-07	2.67338e-07	2.33277e-07	2.0269e-07	1.7529e-07	1.50792e-07	1.28918e-07	1.09405e-07	9.20107e-08	7.65184e-08	6.27409e-08
MDS	153.3	Z8504	Malignant neoplasm of rectum, rectosigmoid junction, and anus	1.38227e-06	1.44153e-06	1.49802e-06	1.55123e-06	1.60071e-06	1.64595e-06	1.68632e-06	1.72109e-06	1.74934e-06	1.77002e-06	1.782e-06	1.78418e-06	1.77562e-06	1.75569e-06	1.72415e-06	1.68126e-06	1.62777e-06	1.56485e-06	1.494e-06	1.41689e-06	1.33525e-06	1.25073e-06	1.16488e-06	1.07902e-06	9.94299e-07	9.11652e-07	8.31834e-07	7.55442e-07	6.82933e-07	6.14639e-07	5.50781e-07	4.91482e-07	4.36775e-07	3.86611e-07	3.40872e-07	2.99381e-07	2.61913e-07	2.2821e-07	1.97992e-07	1.70966e-07	1.46844e-07	1.25343e-07	1.06199e-07	8.9167e-08	7.40284e-08	6.05948e-08
MDS	158	D374	Neoplasm of unspecified nature of digestive system	2.09873e-06	2.19565e-06	2.289e-06	2.37801e-06	2.46191e-06	2.53989e-06	2.61093e-06	2.67381e-06	2.72703e-06	2.76885e-06	2.79739e-06	2.81077e-06	2.80734e-06	2.78591e-06	2.74592e-06	2.68756e-06	2.61184e-06	2.52042e-06	2.41555e-06	2.29977e-06	2.17576e-06	2.04614e-06	1.91334e-06	1.77951e-06	1.64651e-06	1.51591e-06	1.38899e-06	1.26678e-06	1.15009e-06	1.03956e-06	9.35632e-07	8.38591e-07	7.48577e-07	6.65594e-07	5.89528e-07	5.20158e-07	4.57181e-07	4.00227e-07	3.48882e-07	3.02709e-07	2.61261e-07	2.24102e-07	1.90816e-07	1.61015e-07	1.34355e-07	1.10536e-07
MDS	165.1	C3402	Cancer of bronchus; lung	1.14278e-06	1.19129e-06	1.23748e-06	1.28095e-06	1.32132e-06	1.35817e-06	1.391e-06	1.41921e-06	1.44204e-06	1.45863e-06	1.46807e-06	1.46946e-06	1.46202e-06	1.44524e-06	1.41894e-06	1.38334e-06	1.33905e-06	1.28705e-06	1.22856e-06	1.16497e-06	1.09768e-06	1.02808e-06	9.57404e-07	8.8676e-07	8.17076e-07	7.4912e-07	6.83509e-07	6.20729e-07	5.61151e-07	5.05047e-07	4.52595e-07	4.03892e-07	3.58965e-07	3.1777e-07	2.80211e-07	2.46139e-07	2.15371e-07	1.87693e-07	1.62874e-07	1.40675e-07	1.20858e-07	1.03191e-07	8.7457e-08	7.34549e-08	6.10054e-08	4.99539e-08
MDS	172.11	C4331	Melanomas of skin	1.83575e-06	1.92135e-06	2.00396e-06	2.08292e-06	2.15756e-06	2.22715e-06	2.29083e-06	2.3475e-06	2.39585e-06	2.43433e-06	2.46128e-06	2.47502e-06	2.47407e-06	2.45734e-06	2.42429e-06	2.37506e-06	2.31046e-06	2.23194e-06	2.14142e-06	2.04111e-06	1.93334e-06	1.82041e-06	1.70444e-06	1.58733e-06	1.47073e-06	1.35602e-06	1.24432e-06	1.13658e-06	1.03353e-06	9.3573e-07	8.43608e-07	7.57434e-07	6.7735e-07	6.03384e-07	5.35452e-07	4.73378e-07	4.1691e-07	3.65736e-07	3.19502e-07	2.7783e-07	2.40334e-07	2.06633e-07	1.76363e-07	1.49186e-07	1.24799e-07	1.0294e-07
MDS	172.2	C44501	Other non-epithelial cancer of skin	2.61951e-06	2.75287e-06	2.88319e-06	3.00951e-06	3.13084e-06	3.24607e-06	3.35387e-06	3.45256e-06	3.54008e-06	3.61402e-06	3.67168e-06	3.71035e-06	3.72752e-06	3.7212e-06	3.69023e-06	3.6344e-06	3.55459e-06	3.4526e-06	3.33104e-06	3.19302e-06	3.04189e-06	2.88103e-06	2.71362e-06	2.54254e-06	2.37034e-06	2.19919e-06	2.03095e-06	1.86716e-06	1.7091e-06	1.55778e-06	1.41401e-06	1.27839e-06	1.1513e-06	1.03294e-06	9.23328e-07	8.22337e-07	7.29695e-07	6.45024e-07	5.67862e-07	4.97694e-07	4.33976e-07	3.76158e-07	3.23708e-07	2.76124e-07	2.32954e-07	1.93814e-07
MDS	174.1	D0510	Breast cancer [female]	1.92433e-06	2.01829e-06	2.10958e-06	2.19749e-06	2.28132e-06	2.36028e-06	2.4334e-06	2.49952e-06	2.55717e-06	2.60466e-06	2.64011e-06	2.66167e-06	2.66761e-06	2.65663e-06	2.62803e-06	2.58179e-06	2.51865e-06	2.44005e-06	2.34794e-06	2.24464e-06	2.13258e-06	2.01423e-06	1.89185e-06	1.76752e-06	1.64302e-06	1.5199e-06	1.39942e-06	1.28264e-06	1.17043e-06	1.06345e-06	9.62226e-07	8.67115e-07	7.78338e-07	6.95983e-07	6.20015e-07	5.50294e-07	4.86589e-07	4.28596e-07	3.75962e-07	3.28297e-07	2.852e-07	2.46269e-07	2.11117e-07	1.79382e-07	1.50739e-07	1.24909e-07
MDS	174.11	C50211	Malignant neoplasm of female breast	2.30909e-06	2.42585e-06	2.53985e-06	2.65025e-06	2.75617e-06	2.85665e-06	2.95051e-06	3.03629e-06	3.11218e-06	3.17607e-06	3.22561e-06	3.25842e-06	3.27233e-06	3.2656e-06	3.23724e-06	3.1871e-06	3.11595e-06	3.02541e-06	2.91779e-06	2.79583e-06	2.66248e-06	2.5207e-06	2.37329e-06	2.22279e-06	2.07142e-06	1.92108e-06	1.77339e-06	1.6297e-06	1.49111e-06	1.35853e-06	1.23263e-06	1.11392e-06	1.00275e-06	8.99262e-07	8.03481e-07	7.15278e-07	6.3441e-07	5.60539e-07	4.93256e-07	4.32104e-07	3.76605e-07	3.26275e-07	2.80644e-07	2.39273e-07	2.01765e-07	1.67782e-07
MDS	180.3	N87	Cervical intraepithelial neoplasia [CIN] [Cervical dysplasia]	2.65857e-06	2.77018e-06	2.87592e-06	2.97484e-06	3.06601e-06	3.14844e-06	3.22096e-06	3.28214e-06	3.33027e-06	3.36338e-06	3.37941e-06	3.37634e-06	3.35253e-06	3.30689e-06	3.23917e-06	3.15004e-06	3.0411e-06	2.91475e-06	2.77396e-06	2.62204e-06	2.46233e-06	2.29806e-06	2.13214e-06	1.96712e-06	1.80513e-06	1.64792e-06	1.49687e-06	1.35303e-06	1.21722e-06	1.08996e-06	9.71608e-07	8.623e-07	7.62014e-07	6.70578e-07	5.87694e-07	5.12958e-07	4.45887e-07	3.85944e-07	3.32557e-07	2.85147e-07	2.43143e-07	2.05997e-07	1.73196e-07	1.44273e-07	1.18808e-07	9.64388e-08
MDS	182	C549	Malignant neoplasm of uterus	1.8314e-06	1.91137e-06	1.98772e-06	2.05981e-06	2.127e-06	2.18859e-06	2.24376e-06	2.29147e-06	2.33051e-06	2.35946e-06	2.37678e-06	2.38099e-06	2.37081e-06	2.34535e-06	2.30431e-06	2.24799e-06	2.17738e-06	2.09404e-06	1.99996e-06	1.89737e-06	1.78859e-06	1.67585e-06	1.56121e-06	1.44646e-06	1.33314e-06	1.22252e-06	1.11562e-06	1.01326e-06	9.16064e-07	8.24478e-07	7.38814e-07	6.59244e-07	5.85817e-07	5.18477e-07	4.57069e-07	4.0136e-07	3.51051e-07	3.05798e-07	2.65225e-07	2.28945e-07	1.96567e-07	1.67716e-07	1.42034e-07	1.19195e-07	9.89047e-08	8.09094e-08
MDS	184.11	Z8543	Malignant neoplasm of ovary	1.56714e-06	1.63504e-06	1.69985e-06	1.76099e-06	1.81794e-06	1.8701e-06	1.91678e-06	1.9571e-06	1.99003e-06	2.01436e-06	2.0288e-06	2.03208e-06	2.02312e-06	2.00116e-06	1.96594e-06	1.91775e-06	1.8574e-06	1.78624e-06	1.70596e-06	1.61846e-06	1.5257e-06	1.4296e-06	1.33189e-06	1.23411e-06	1.13756e-06	1.04331e-06	9.52238e-07	8.6503e-07	7.82214e-07	7.04176e-07	6.31176e-07	5.63359e-07	5.00769e-07	4.43355e-07	3.90988e-07	3.43468e-07	3.00542e-07	2.61917e-07	2.27275e-07	1.96285e-07	1.68617e-07	1.43949e-07	1.2198e-07	1.02429e-07	8.50487e-08	6.96224e-08
MDS	185	D075	Cancer of prostate	1.31729e-06	1.37947e-06	1.43964e-06	1.49733e-06	1.55208e-06	1.60337e-06	1.65056e-06	1.69288e-06	1.72936e-06	1.7589e-06	1.78025e-06	1.7922e-06	1.79364e-06	1.78374e-06	1.76206e-06	1.72867e-06	1.68409e-06	1.62933e-06	1.56574e-06	1.49488e-06	1.41841e-06	1.33797e-06	1.25509e-06	1.17115e-06	1.08733e-06	1.00464e-06	9.23909e-07	8.45829e-07	7.70948e-07	6.997e-07	6.32405e-07	5.69283e-07	5.10463e-07	4.55983e-07	4.05805e-07	3.5982e-07	3.17863e-07	2.79721e-07	2.45149e-07	2.13882e-07	1.85648e-07	1.60176e-07	1.37204e-07	1.16491e-07	9.78188e-08	8.10006e-08
MDS	189.11	C649	Malignant neoplasm of kidney, except pelvis	2.03748e-06	2.13814e-06	2.2361e-06	2.33062e-06	2.42094e-06	2.50622e-06	2.58544e-06	2.65734e-06	2.72036e-06	2.77267e-06	2.81228e-06	2.83715e-06	2.84545e-06	2.83573e-06	2.80721e-06	2.75984e-06	2.69436e-06	2.61227e-06	2.51561e-06	2.40683e-06	2.28853e-06	2.1633e-06	2.03357e-06	1.90155e-06	1.76916e-06	1.63804e-06	1.50956e-06	1.38487e-06	1.2649e-06	1.15039e-06	1.0419e-06	9.39849e-07	8.44479e-07	7.55903e-07	6.74101e-07	5.98937e-07	5.30176e-07	4.67505e-07	4.10554e-07	3.58915e-07	3.12162e-07	2.6987e-07	2.31628e-07	1.97051e-07	1.65793e-07	1.37558e-07
MDS	189.21	C679	Malignant neoplasm of bladder	1.53367e-06	1.59937e-06	1.66195e-06	1.72088e-06	1.77564e-06	1.82564e-06	1.87022e-06	1.90855e-06	1.9396e-06	1.96222e-06	1.97517e-06	1.97721e-06	1.96733e-06	1.94481e-06	1.90941e-06	1.86144e-06	1.80172e-06	1.73157e-06	1.65265e-06	1.56683e-06	1.47603e-06	1.38209e-06	1.28671e-06	1.19139e-06	1.09737e-06	1.0057e-06	9.17213e-07	8.32568e-07	7.52267e-07	6.76675e-07	6.06032e-07	5.40469e-07	4.80017e-07	4.24619e-07	3.74139e-07	3.28376e-07	2.87078e-07	2.49955e-07	2.16694e-07	1.86971e-07	1.60462e-07	1.36854e-07	1.15853e-07	9.71868e-08	8.06135e-08	6.59234e-08
MDS	195.1	D49	Malignant neoplasm, other	1.14684e-06	1.19327e-06	1.23713e-06	1.27803e-06	1.31559e-06	1.34941e-06	1.37902e-06	1.40382e-06	1.42311e-06	1.43607e-06	1.44184e-06	1.43958e-06	1.42861e-06	1.40848e-06	1.37909e-06	1.34075e-06	1.29411e-06	1.24021e-06	1.18029e-06	1.11575e-06	1.04799e-06	9.78363e-07	9.08089e-07	8.38231e-07	7.6968e-07	7.03158e-07	6.3924e-07	5.78367e-07	5.20867e-07	4.66967e-07	4.16806e-07	3.70444e-07	3.2787e-07	2.89013e-07	2.53748e-07	2.21908e-07	1.93292e-07	1.67675e-07	1.44818e-07	1.2448e-07	1.0642e-07	9.04099e-08	7.62342e-08	6.36963e-08	5.26206e-08	4.28555e-08
MDS	198	J910	Secondary malignant neoplasm	9.72692e-07	1.01156e-06	1.04822e-06	1.08235e-06	1.11362e-06	1.14172e-06	1.16623e-06	1.18666e-06	1.20243e-06	1.21285e-06	1.2172e-06	1.21479e-06	1.20504e-06	1.18759e-06	1.16236e-06	1.12962e-06	1.08993e-06	1.04416e-06	9.93377e-07	9.38743e-07	8.81452e-07	8.22637e-07	7.63323e-07	7.04403e-07	6.46623e-07	5.90586e-07	5.3677e-07	4.85544e-07	4.37178e-07	3.9186e-07	3.49702e-07	3.1075e-07	2.74993e-07	2.42368e-07	2.12768e-07	1.8605e-07	1.62043e-07	1.40556e-07	1.21388e-07	1.04336e-07	8.91959e-08	7.57761e-08	6.38952e-08	5.33879e-08	4.41065e-08	3.59235e-08
MDS	198.1	C779	Secondary malignancy of lymph nodes	1.23683e-06	1.29077e-06	1.34233e-06	1.3911e-06	1.43663e-06	1.47848e-06	1.51608e-06	1.54876e-06	1.57568e-06	1.59589e-06	1.60835e-06	1.61204e-06	1.6061e-06	1.5899e-06	1.5632e-06	1.5262e-06	1.47953e-06	1.42423e-06	1.3616e-06	1.29315e-06	1.22041e-06	1.14488e-06	1.06794e-06	9.90811e-07	9.14518e-07	8.39922e-07	7.6772e-07	6.98466e-07	6.3259e-07	5.70409e-07	5.12142e-07	4.57917e-07	4.07781e-07	3.61707e-07	3.19604e-07	2.81324e-07	2.46675e-07	2.15434e-07	1.87353e-07	1.62175e-07	1.39642e-07	1.19501e-07	1.01515e-07	8.54624e-08	7.11475e-08	5.84001e-08
MDS	198.2	C783	Secondary malignancy of respiratory organs	8.99201e-07	9.35093e-07	9.68944e-07	1.00045e-06	1.02934e-06	1.05529e-06	1.07793e-06	1.09682e-06	1.1114e-06	1.12105e-06	1.1251e-06	1.1229e-06	1.11393e-06	1.09786e-06	1.0746e-06	1.0444e-06	1.00778e-06	9.65547e-07	9.18672e-07	8.68239e-07	8.15345e-07	7.61036e-07	7.0626e-07	6.5184e-07	5.98465e-07	5.46693e-07	4.96966e-07	4.49623e-07	4.04917e-07	3.6302e-07	3.24037e-07	2.88011e-07	2.54934e-07	2.24747e-07	1.97353e-07	1.72619e-07	1.50389e-07	1.30488e-07	1.12729e-07	9.69255e-08	8.28899e-08	7.04442e-08	5.94216e-08	4.96691e-08	4.10507e-08	3.34485e-08
MDS	198.3	C7B04	Secondary malignant neoplasm of digestive systems	9.70765e-07	1.00964e-06	1.04632e-06	1.08048e-06	1.11179e-06	1.13994e-06	1.16452e-06	1.18503e-06	1.20089e-06	1.21142e-06	1.21589e-06	1.2136e-06	1.20398e-06	1.18667e-06	1.16159e-06	1.12899e-06	1.08945e-06	1.04382e-06	9.93162e-07	9.38651e-07	8.81472e-07	8.22755e-07	7.63529e-07	7.04682e-07	6.46962e-07	5.90973e-07	5.37195e-07	4.85994e-07	4.37644e-07	3.92333e-07	3.50174e-07	3.11215e-07	2.75446e-07	2.42804e-07	2.13183e-07	1.86442e-07	1.6241e-07	1.40897e-07	1.21703e-07	1.04623e-07	8.94571e-08	7.60111e-08	6.41046e-08	5.35723e-08	4.42668e-08	3.60607e-08
MDS	198.4	C787	Secondary malignant neoplasm of liver	9.17622e-07	9.54263e-07	9.8882e-07	1.02099e-06	1.05048e-06	1.07697e-06	1.10008e-06	1.11936e-06	1.13425e-06	1.1441e-06	1.14823e-06	1.14599e-06	1.13683e-06	1.12042e-06	1.09668e-06	1.06584e-06	1.02846e-06	9.8535e-07	9.37501e-07	8.8602e-07	8.32027e-07	7.76591e-07	7.20679e-07	6.65132e-07	6.10652e-07	5.57809e-07	5.07055e-07	4.58737e-07	4.1311e-07	3.70351e-07	3.30567e-07	2.93803e-07	2.60049e-07	2.29246e-07	2.01293e-07	1.76057e-07	1.53376e-07	1.33071e-07	1.14955e-07	9.88326e-08	8.45154e-08	7.18209e-08	6.05786e-08	5.06326e-08	4.18438e-08	3.40921e-08
MDS	198.6	C7951	Secondary malignancy of bone	9.40634e-07	9.78747e-07	1.01478e-06	1.04841e-06	1.07934e-06	1.10724e-06	1.13172e-06	1.1523e-06	1.16839e-06	1.17933e-06	1.18441e-06	1.18292e-06	1.17431e-06	1.1582e-06	1.13451e-06	1.10345e-06	1.06558e-06	1.02172e-06	9.72892e-07	9.20225e-07	8.64875e-07	8.07943e-07	7.5043e-07	6.93207e-07	6.37005e-07	5.82421e-07	5.29927e-07	4.79889e-07	4.32581e-07	3.88194e-07	3.46845e-07	3.0859e-07	2.73424e-07	2.41295e-07	2.12104e-07	1.85718e-07	1.61975e-07	1.40694e-07	1.21681e-07	1.0474e-07	8.96757e-08	7.62998e-08	6.44369e-08	5.39259e-08	4.46231e-08	3.64043e-08
MDS	199	D499	Neoplasm of uncertain behavior	3.02441e-06	3.17861e-06	3.32925e-06	3.4752e-06	3.61531e-06	3.74828e-06	3.87256e-06	3.98621e-06	4.08684e-06	4.17165e-06	4.23754e-06	4.28137e-06	4.30025e-06	4.29191e-06	4.25501e-06	4.18935e-06	4.09596e-06	3.97696e-06	3.83539e-06	3.67487e-06	3.4993e-06	3.31258e-06	3.1184e-06	2.92012e-06	2.72068e-06	2.52261e-06	2.32803e-06	2.13873e-06	1.95618e-06	1.78156e-06	1.61578e-06	1.45952e-06	1.31321e-06	1.17706e-06	1.0511e-06	9.35152e-07	8.28894e-07	7.31878e-07	6.43565e-07	5.6335e-07	4.90601e-07	4.24678e-07	3.64962e-07	3.10873e-07	2.61887e-07	2.17557e-07
MDS	202.2	C8415	Non-Hodgkins lymphoma	1.70541e-06	1.78541e-06	1.86272e-06	1.93672e-06	2.00679e-06	2.07225e-06	2.1323e-06	2.18592e-06	2.23188e-06	2.26874e-06	2.29493e-06	2.30888e-06	2.30919e-06	2.29482e-06	2.26524e-06	2.22055e-06	2.16149e-06	2.08938e-06	2.00599e-06	1.91336e-06	1.81366e-06	1.70902e-06	1.6014e-06	1.49259e-06	1.38412e-06	1.27727e-06	1.17312e-06	1.07255e-06	9.76245e-07	8.84753e-07	7.98473e-07	7.17672e-07	6.42497e-07	5.72984e-07	5.09067e-07	4.50592e-07	3.97332e-07	3.49004e-07	3.05283e-07	2.65822e-07	2.30264e-07	1.98255e-07	1.69458e-07	1.43559e-07	1.20275e-07	9.93644e-08
MDS	208	D123	Benign neoplasm of colon	2.07852e-06	2.17879e-06	2.27603e-06	2.36948e-06	2.45837e-06	2.54185e-06	2.61891e-06	2.68827e-06	2.74839e-06	2.79746e-06	2.83349e-06	2.8545e-06	2.85868e-06	2.84469e-06	2.8118e-06	2.76004e-06	2.69027e-06	2.60405e-06	2.50352e-06	2.39119e-06	2.2697e-06	2.14168e-06	2.00959e-06	1.87564e-06	1.74175e-06	1.60954e-06	1.48036e-06	1.35535e-06	1.23538e-06	1.12119e-06	1.01328e-06	9.12032e-07	8.17659e-07	7.30234e-07	6.49702e-07	5.75895e-07	5.08553e-07	4.4734e-07	3.91864e-07	3.41704e-07	2.96423e-07	2.55588e-07	2.1878e-07	1.85612e-07	1.55735e-07	1.28847e-07
MDS	210	D103	Benign neoplasm of lip, oral cavity, and pharynx	5.00805e-06	5.30854e-06	5.60889e-06	5.90726e-06	6.20172e-06	6.49002e-06	6.76935e-06	7.0361e-06	7.28572e-06	7.51272e-06	7.71081e-06	7.87335e-06	7.99387e-06	8.06672e-06	8.08775e-06	8.0548e-06	7.96791e-06	7.8293e-06	7.64305e-06	7.41463e-06	7.1503e-06	6.85666e-06	6.54019e-06	6.20699e-06	5.86261e-06	5.51198e-06	5.15947e-06	4.80892e-06	4.46365e-06	4.12657e-06	3.80014e-06	3.48638e-06	3.18689e-06	2.90286e-06	2.63504e-06	2.38379e-06	2.14909e-06	1.9306e-06	1.72772e-06	1.53963e-06	1.36539e-06	1.20397e-06	1.0543e-06	9.15364e-07	7.86245e-07	6.66176e-07
MDS	211	D133	Benign neoplasm of other parts of digestive system	2.01492e-06	2.10944e-06	2.20071e-06	2.28799e-06	2.37056e-06	2.44759e-06	2.51813e-06	2.58098e-06	2.63466e-06	2.6775e-06	2.70763e-06	2.7232e-06	2.72259e-06	2.70458e-06	2.66857e-06	2.61469e-06	2.54386e-06	2.45764e-06	2.35816e-06	2.24786e-06	2.1293e-06	2.00501e-06	1.87734e-06	1.74838e-06	1.61995e-06	1.49357e-06	1.37051e-06	1.25179e-06	1.13822e-06	1.03044e-06	9.28907e-07	8.33928e-07	7.45664e-07	6.64143e-07	5.89276e-07	5.2087e-07	4.58647e-07	4.02264e-07	3.51331e-07	3.05431e-07	2.64138e-07	2.27034e-07	1.93715e-07	1.6381e-07	1.36984e-07	1.1295e-07
MDS	214	D174	Lipoma	2.09064e-06	2.18749e-06	2.28083e-06	2.36989e-06	2.45392e-06	2.53209e-06	2.60339e-06	2.66661e-06	2.72024e-06	2.76254e-06	2.79164e-06	2.80564e-06	2.80291e-06	2.78222e-06	2.74301e-06	2.68546e-06	2.61054e-06	2.51993e-06	2.41582e-06	2.30077e-06	2.17744e-06	2.04843e-06	1.91616e-06	1.7828e-06	1.65019e-06	1.5199e-06	1.39322e-06	1.27117e-06	1.15459e-06	1.0441e-06	9.40151e-07	8.43044e-07	7.52923e-07	6.69799e-07	5.93562e-07	5.23999e-07	4.60812e-07	4.03634e-07	3.52058e-07	3.05647e-07	2.63959e-07	2.26559e-07	1.93032e-07	1.62994e-07	1.36098e-07	1.12048e-07
MDS	214.1	D172	Lipoma of skin and subcutaneous tissue	5.31201e-06	5.60204e-06	5.88793e-06	6.16765e-06	6.43908e-06	6.69987e-06	6.94711e-06	7.17719e-06	7.38562e-06	7.56708e-06	7.71565e-06	7.82522e-06	7.89006e-06	7.90546e-06	7.86837e-06	7.7778e-06	7.63499e-06	7.4433e-06	7.2078e-06	6.93478e-06	6.63113e-06	6.30387e-06	5.95973e-06	5.6049e-06	5.24489e-06	4.88448e-06	4.5278e-06	4.17835e-06	3.83908e-06	3.51243e-06	3.20037e-06	2.9044e-06	2.62561e-06	2.36465e-06	2.12179e-06	1.89693e-06	1.68967e-06	1.49933e-06	1.32503e-06	1.16576e-06	1.02042e-06	8.8787e-07	7.67009e-07	6.5678e-07	5.56235e-07	4.64564e-07
MDS	215	D17	Other benign neoplasm of connective and other soft tissue	5.70147e-06	6.04198e-06	6.38201e-06	6.71945e-06	7.05207e-06	7.37729e-06	7.6919e-06	7.99179e-06	8.27179e-06	8.52564e-06	8.74627e-06	8.92613e-06	9.05794e-06	9.13538e-06	9.15383e-06	9.11094e-06	9.00686e-06	8.84423e-06	8.62778e-06	8.36381e-06	8.0595e-06	7.7224e-06	7.35991e-06	6.97897e-06	6.5859e-06	6.18632e-06	5.78517e-06	5.38678e-06	4.99492e-06	4.61285e-06	4.24332e-06	3.88859e-06	3.55043e-06	3.23012e-06	2.92849e-06	2.64589e-06	2.38226e-06	2.13719e-06	1.90995e-06	1.69961e-06	1.50506e-06	1.32512e-06	1.1586e-06	1.00433e-06	8.61262e-07	7.28521e-07
MDS	216	D2210	Benign neoplasm of skin	4.01475e-06	4.21334e-06	4.40632e-06	4.59217e-06	4.76934e-06	4.93614e-06	5.09051e-06	5.22993e-06	5.35132e-06	5.45108e-06	5.52527e-06	5.56993e-06	5.58149e-06	5.55723e-06	5.49567e-06	5.39684e-06	5.26236e-06	5.09528e-06	4.89978e-06	4.68076e-06	4.44345e-06	4.19303e-06	3.93434e-06	3.67176e-06	3.4091e-06	3.14959e-06	2.89594e-06	2.65037e-06	2.41469e-06	2.19031e-06	1.9783e-06	1.77941e-06	1.59406e-06	1.42242e-06	1.26437e-06	1.1196e-06	9.876e-07	8.67696e-07	7.59126e-07	6.61057e-07	5.72628e-07	4.92983e-07	4.21301e-07	3.56816e-07	2.98836e-07	2.4677e-07
MDS	218.1	D250	Uterine leiomyoma	2.44459e-06	2.54245e-06	2.63445e-06	2.71973e-06	2.7975e-06	2.86685e-06	2.92679e-06	2.97604e-06	3.01313e-06	3.03636e-06	3.04394e-06	3.03417e-06	3.00568e-06	2.95765e-06	2.89e-06	2.80346e-06	2.69963e-06	2.58075e-06	2.4496e-06	2.3092e-06	2.16259e-06	2.01266e-06	1.86203e-06	1.71292e-06	1.56722e-06	1.42642e-06	1.29169e-06	1.16392e-06	1.04376e-06	9.3161e-07	8.27714e-07	7.32131e-07	6.44776e-07	5.65438e-07	4.93799e-07	4.29456e-07	3.7194e-07	3.20741e-07	2.7533e-07	2.35172e-07	1.99747e-07	1.68559e-07	1.41148e-07	1.17095e-07	9.60258e-08	7.76163e-08
MDS	220	D271	Benign neoplasm of ovary	3.44433e-06	3.5892e-06	3.72641e-06	3.8547e-06	3.97287e-06	4.07961e-06	4.1734e-06	4.25238e-06	4.31433e-06	4.35671e-06	4.37682e-06	4.37209e-06	4.34037e-06	4.28029e-06	4.19155e-06	4.07504e-06	3.93286e-06	3.76814e-06	3.58476e-06	3.38704e-06	3.17932e-06	2.96581e-06	2.75028e-06	2.53604e-06	2.32587e-06	2.12202e-06	1.92626e-06	1.73999e-06	1.56421e-06	1.39963e-06	1.24667e-06	1.1055e-06	9.7609e-07	8.58195e-07	7.51417e-07	6.55221e-07	5.68971e-07	4.91961e-07	4.23445e-07	3.62666e-07	3.08879e-07	2.61371e-07	2.19477e-07	1.82587e-07	1.50157e-07	1.21716e-07
MDS	228	D181	Hemangioma and lymphangioma, any site	9.99204e-05	0.000114999	0.000132101	0.00015146	0.000173337	0.000198006	0.000225748	0.000256833	0.000291497	0.00032992	0.000372195	0.000418318	0.000468166	0.000521508	0.00057802	0.000637318	0.000698992	0.000762643	0.000827914	0.000894504	0.000962168	0.00103071	0.00109997	0.00116979	0.00124004	0.00131054	0.00138111	0.00145156	0.00152169	0.00159134	0.00166035	0.00172859	0.00179596	0.00186234	0.00192762	0.00199159	0.00205393	0.00211409	0.00217123	0.00222412	0.00227098	0.00230936	0.002336	0.00234665	0.00233599	0.0022976
MDS	242	E059	Thyrotoxicosis with or without goiter	4.9762e-08	5.93641e-08	7.09806e-08	8.5076e-08	1.02232e-07	1.23175e-07	1.48807e-07	1.80244e-07	2.18853e-07	2.66305e-07	3.24631e-07	3.96289e-07	4.8426e-07	5.92167e-07	7.24452e-07	8.86608e-07	1.08549e-06	1.32976e-06	1.63042e-06	2.00157e-06	2.46133e-06	3.03312e-06	3.7473e-06	4.64332e-06	5.77273e-06	7.20306e-06	9.02332e-06	1.13514e-05	1.43442e-05	1.82121e-05	2.32386e-05	2.98084e-05	3.84462e-05	4.98721e-05	6.50796e-05	8.54451e-05	0.000112883	0.000150061	0.000200704	0.000270001	0.000365165	0.000496134	0.00067644	0.000924116	0.0012624	0.00171961
MDS	244.1	E032	Secondary hypothyroidism	0.000179508	0.000197679	0.000216763	0.000236676	0.000257311	0.00027853	0.00030015	0.000321926	0.000343543	0.000364607	0.000384649	0.000403146	0.000419546	0.000433319	0.000443993	0.000451204	0.000454726	0.000454479	0.000450531	0.000443078	0.000432411	0.000418888	0.000402905	0.000384874	0.000365202	0.000344285	0.000322499	0.000300198	0.000277713	0.000255347	0.000233371	0.000212022	0.000191499	0.000171963	0.000153534	0.000136292	0.000120283	0.00010552	9.19881e-05	7.96523e-05	6.84618e-05	5.83558e-05	4.92678e-05	4.11299e-05	3.38767e-05	2.74477e-05
MDS	244.4	E039	Hypothyroidism NOS	0.0010337	0.00138652	0.00184263	0.00242569	0.00316243	0.004082	0.0052149	0.00659093	0.00823644	0.0101705	0.0124007	0.0149182	0.017694	0.0206763	0.0237902	0.0269398	0.030014	0.0328931	0.035457	0.0375944	0.0392096	0.0402293	0.040607	0.0403259	0.0393992	0.0378686	0.0358023	0.0332905	0.0304398	0.0273656	0.0241848	0.021008	0.0179333	0.0150415	0.0123935	0.0100291	0.00796806	0.00621287	0.00475169	0.00356219	0.00261521	0.00187807	0.00131731	0.00090074	0.000598928	0.000386031
MDS	250.1	E10630	Type 1 diabetes	1.5009e-06	1.56783e-06	1.632e-06	1.69288e-06	1.74994e-06	1.80262e-06	1.85022e-06	1.89191e-06	1.92663e-06	1.95321e-06	1.97035e-06	1.97678e-06	1.97138e-06	1.95338e-06	1.92244e-06	1.87876e-06	1.82308e-06	1.75664e-06	1.68103e-06	1.59807e-06	1.50965e-06	1.41761e-06	1.32364e-06	1.22924e-06	1.1357e-06	1.04409e-06	9.55277e-07	8.69959e-07	7.88684e-07	7.1186e-07	6.39774e-07	5.726e-07	5.10411e-07	4.53188e-07	4.00831e-07	3.53171e-07	3.09979e-07	2.70988e-07	2.35898e-07	2.04398e-07	1.76172e-07	1.50911e-07	1.28324e-07	1.08139e-07	9.01144e-08	7.40416e-08
MDS	250.2	E116	Type 2 diabetes	1.25633e-06	1.4453e-06	1.66213e-06	1.91098e-06	2.19669e-06	2.52473e-06	2.90121e-06	3.33275e-06	3.82632e-06	4.389e-06	5.02776e-06	5.74924e-06	6.55962e-06	7.46461e-06	8.46971e-06	9.58057e-06	1.08036e-05	1.21463e-05	1.36184e-05	1.52316e-05	1.70006e-05	1.89428e-05	2.10788e-05	2.34324e-05	2.60309e-05	2.89049e-05	3.20896e-05	3.5625e-05	3.95571e-05	4.39391e-05	4.88331e-05	5.43116e-05	6.04594e-05	6.73751e-05	7.51727e-05	8.39822e-05	9.39489e-05	0.000105231	0.000117994	0.000132398	0.000148583	0.000166634	0.000186538	0.000208111	0.000230899	0.000254041
MDS	250.23	E11354	Type 2 diabetes with ophthalmic manifestations	1.00052e-06	1.0413e-06	1.07989e-06	1.11594e-06	1.14913e-06	1.17911e-06	1.20546e-06	1.22766e-06	1.2451e-06	1.25705e-06	1.26276e-06	1.26147e-06	1.25258e-06	1.23569e-06	1.2107e-06	1.17783e-06	1.13768e-06	1.09111e-06	1.03921e-06	9.83184e-07	9.24266e-07	8.63629e-07	8.02341e-07	7.41335e-07	6.81393e-07	6.23152e-07	5.67121e-07	5.13693e-07	4.63163e-07	4.15735e-07	3.71541e-07	3.3064e-07	2.93031e-07	2.58658e-07	2.27421e-07	1.99176e-07	1.73754e-07	1.50961e-07	1.30591e-07	1.12436e-07	9.62872e-08	8.19443e-08	6.922e-08	5.79423e-08	4.79578e-08	3.91339e-08
MDS	250.7	E11354	Diabetic retinopathy	1.08341e-06	1.12818e-06	1.17063e-06	1.21037e-06	1.24707e-06	1.28032e-06	1.30967e-06	1.33456e-06	1.35429e-06	1.36809e-06	1.3751e-06	1.37451e-06	1.36564e-06	1.34803e-06	1.32156e-06	1.28646e-06	1.24337e-06	1.19321e-06	1.13716e-06	1.07653e-06	1.01266e-06	9.46826e-07	8.802e-07	8.138e-07	7.48487e-07	6.84962e-07	6.23786e-07	5.65397e-07	5.10122e-07	4.58197e-07	4.09768e-07	3.64909e-07	3.23626e-07	2.85864e-07	2.51517e-07	2.20436e-07	1.92437e-07	1.67313e-07	1.44842e-07	1.24797e-07	1.06951e-07	9.10866e-08	7.69998e-08	6.45029e-08	5.34281e-08	4.36309e-08
MDS	251.1	E162	Hypoglycemia	1.45252e-06	1.51682e-06	1.57841e-06	1.63677e-06	1.6914e-06	1.74173e-06	1.78712e-06	1.82674e-06	1.85961e-06	1.88457e-06	1.9004e-06	1.90588e-06	1.89994e-06	1.88185e-06	1.85129e-06	1.80847e-06	1.75413e-06	1.68948e-06	1.61605e-06	1.5356e-06	1.44998e-06	1.36094e-06	1.27011e-06	1.17896e-06	1.08871e-06	1.00038e-06	9.14807e-07	8.32664e-07	7.54467e-07	6.80603e-07	6.1134e-07	5.46839e-07	4.87165e-07	4.32293e-07	3.8212e-07	3.36477e-07	2.95142e-07	2.57853e-07	2.24318e-07	1.94236e-07	1.673e-07	1.43214e-07	1.21693e-07	1.02478e-07	8.53357e-08	7.00637e-08
MDS	272.1	E784	Hyperlipidemia	1.4372e-06	1.51021e-06	1.58167e-06	1.65106e-06	1.71784e-06	1.78145e-06	1.84114e-06	1.89603e-06	1.94499e-06	1.9867e-06	2.01967e-06	2.04242e-06	2.05355e-06	2.05193e-06	2.03689e-06	2.00829e-06	1.96654e-06	1.91259e-06	1.84784e-06	1.77394e-06	1.6927e-06	1.60594e-06	1.51538e-06	1.42259e-06	1.32895e-06	1.23566e-06	1.14373e-06	1.05401e-06	9.67203e-07	8.83891e-07	8.04529e-07	7.29458e-07	6.58913e-07	5.93024e-07	5.31824e-07	4.75262e-07	4.23208e-07	3.75469e-07	3.31808e-07	2.91953e-07	2.55612e-07	2.22492e-07	1.92303e-07	1.64774e-07	1.39659e-07	1.16752e-07
MDS	272.11	E780	Hypercholesterolemia	1.90803e-07	2.9863e-07	4.65423e-07	7.222e-07	1.11554e-06	1.71488e-06	2.62289e-06	3.98983e-06	6.03311e-06	9.06326e-06	1.35174e-05	2.00012e-05	2.93409e-05	4.26443e-05	6.13739e-05	8.74296e-05	0.000123244	0.00017189	0.000237191	0.000323847	0.000437543	0.000585056	0.000774319	0.00101444	0.00131562	0.00168884	0.00214551	0.00269693	0.00335363	0.00412452	0.00501594	0.00603055	0.00716627	0.00841513	0.00976223	0.0111847	0.0126512	0.0141209	0.015544	0.0168618	0.0180083	0.018912	0.0194999	0.0197013	0.0194549	0.0187164
MDS	274.1	M1043	Gout	2.37844e-06	2.50322e-06	2.62575e-06	2.74514e-06	2.8605e-06	2.97081e-06	3.07484e-06	3.17103e-06	3.25748e-06	3.3319e-06	3.39176e-06	3.43447e-06	3.45761e-06	3.45921e-06	3.43805e-06	3.39379e-06	3.32706e-06	3.23941e-06	3.13312e-06	3.01096e-06	2.87597e-06	2.7312e-06	2.57959e-06	2.42379e-06	2.26619e-06	2.10881e-06	1.95342e-06	1.80149e-06	1.65425e-06	1.51272e-06	1.37771e-06	1.24984e-06	1.12954e-06	1.01705e-06	9.12459e-07	8.15704e-07	7.26584e-07	6.44789e-07	5.69927e-07	5.01545e-07	4.39159e-07	3.82273e-07	3.304e-07	2.83083e-07	2.39907e-07	2.00521e-07
MDS	275.5	E835	Disorders of calcium/phosphorus metabolism	1.67833e-06	1.7558e-06	1.83048e-06	1.90174e-06	1.96899e-06	2.03157e-06	2.08869e-06	2.13936e-06	2.1824e-06	2.2164e-06	2.23987e-06	2.25129e-06	2.24933e-06	2.23303e-06	2.20191e-06	2.15612e-06	2.09642e-06	2.02415e-06	1.94106e-06	1.84919e-06	1.75065e-06	1.64753e-06	1.54176e-06	1.43507e-06	1.32894e-06	1.22462e-06	1.12314e-06	1.02533e-06	9.31844e-07	8.432e-07	7.59761e-07	6.81765e-07	6.09334e-07	5.42483e-07	4.81128e-07	4.25103e-07	3.74173e-07	3.2805e-07	2.86408e-07	2.48903e-07	2.1518e-07	1.84892e-07	1.57709e-07	1.33324e-07	1.11459e-07	9.18789e-08
MDS	276.12	E871	Hyposmolality and/or hyponatremia	1.57551e-09	1.96254e-09	2.4552e-09	3.08537e-09	3.89548e-09	4.94202e-09	6.30041e-09	8.07122e-09	1.03886e-08	1.34313e-08	1.74376e-08	2.27254e-08	2.97196e-08	3.89899e-08	5.1305e-08	6.77076e-08	8.96237e-08	1.19018e-07	1.58616e-07	2.12233e-07	2.85242e-07	3.85263e-07	5.23178e-07	7.14633e-07	9.82277e-07	1.35914e-06	1.89372e-06	2.65786e-06	3.75874e-06	5.35765e-06	7.6994e-06	1.11588e-05	1.63149e-05	2.40701e-05	3.58434e-05	5.38851e-05	8.17931e-05	0.000125364	0.000194001	0.000303042	0.000477612	0.000758954	0.00121471	0.00195531	0.0031591	0.00510887
MDS	276.13	E875	Hyperpotassemia	1.16873e-06	1.21856e-06	1.26603e-06	1.31074e-06	1.3523e-06	1.39027e-06	1.42414e-06	1.45329e-06	1.47695e-06	1.49423e-06	1.50419e-06	1.50591e-06	1.49858e-06	1.48168e-06	1.455e-06	1.41878e-06	1.37364e-06	1.32056e-06	1.26081e-06	1.1958e-06	1.12697e-06	1.05573e-06	9.83368e-07	9.11004e-07	8.39598e-07	7.69937e-07	7.02658e-07	6.38261e-07	5.77131e-07	5.19547e-07	4.65695e-07	4.15679e-07	3.69526e-07	3.27196e-07	2.88591e-07	2.53561e-07	2.21918e-07	1.93445e-07	1.67906e-07	1.45057e-07	1.24654e-07	1.06459e-07	9.02489e-08	7.5819e-08	6.29849e-08	5.15881e-08
MDS	276.14	E876	Hypopotassemia	1.84896e-06	1.94313e-06	2.03523e-06	2.1246e-06	2.21055e-06	2.29231e-06	2.36894e-06	2.43927e-06	2.50185e-06	2.55497e-06	2.59673e-06	2.62521e-06	2.6386e-06	2.6355e-06	2.61505e-06	2.57707e-06	2.52214e-06	2.45152e-06	2.36701e-06	2.27078e-06	2.16518e-06	2.05256e-06	1.93516e-06	1.81502e-06	1.69392e-06	1.5734e-06	1.45476e-06	1.33911e-06	1.22735e-06	1.12021e-06	1.01827e-06	9.21976e-07	8.31602e-07	7.47307e-07	6.69123e-07	5.9697e-07	5.3067e-07	4.69968e-07	4.14546e-07	3.64048e-07	3.18095e-07	2.76304e-07	2.38301e-07	2.03733e-07	1.72284e-07	1.43683e-07
MDS	276.41	E872	Acidosis	1.29548e-06	1.35016e-06	1.40215e-06	1.451e-06	1.49628e-06	1.5375e-06	1.57412e-06	1.60542e-06	1.63059e-06	1.64864e-06	1.65854e-06	1.6593e-06	1.65005e-06	1.63022e-06	1.59964e-06	1.55856e-06	1.5077e-06	1.44818e-06	1.38141e-06	1.30894e-06	1.2324e-06	1.15334e-06	1.07316e-06	9.93119e-07	9.14257e-07	8.37437e-07	7.63351e-07	6.92541e-07	6.25421e-07	5.62284e-07	5.03326e-07	4.48647e-07	3.98265e-07	3.52127e-07	3.10113e-07	2.72049e-07	2.3772e-07	2.06882e-07	1.79268e-07	1.54606e-07	1.32625e-07	1.13061e-07	9.56685e-08	8.02192e-08	6.65105e-08	5.43671e-08
MDS	276.5	E86	Hypovolemia	1.77477e-06	1.85324e-06	1.92834e-06	1.99943e-06	2.06591e-06	2.12708e-06	2.18215e-06	2.2301e-06	2.26973e-06	2.29966e-06	2.31836e-06	2.32436e-06	2.31639e-06	2.29354e-06	2.25546e-06	2.20242e-06	2.13534e-06	2.0557e-06	1.96541e-06	1.86663e-06	1.76159e-06	1.65247e-06	1.54127e-06	1.42976e-06	1.31943e-06	1.21154e-06	1.10711e-06	1.00694e-06	9.11654e-07	8.21725e-07	7.37468e-07	6.59073e-07	5.86608e-07	5.20036e-07	4.59222e-07	4.03953e-07	3.53951e-07	3.0889e-07	2.68412e-07	2.32143e-07	1.99707e-07	1.70741e-07	1.44896e-07	1.21855e-07	1.01332e-07	8.30799e-08
MDS	278.1	E668	Obesity	0.00183681	0.00207107	0.00232851	0.00261049	0.00291834	0.00325318	0.00361573	0.00400603	0.00442316	0.00486495	0.00532773	0.00580634	0.00629414	0.0067834	0.00726579	0.00773294	0.00817708	0.00859147	0.00897071	0.00931081	0.00960908	0.00986389	0.0100744	0.0102405	0.0103622	0.0104401	0.0104748	0.0104675	0.0104195	0.0103327	0.0102092	0.0100518	0.00986312	0.0096461	0.00940354	0.00913793	0.00885131	0.00854506	0.00821977	0.00787519	0.00751017	0.0071227	0.00670996	0.00626855	0.00579473	0.00528507
MDS	280.1	D508	Iron deficiency anemias, unspecified or not due to blood loss	4.83848e-06	5.09889e-06	5.35508e-06	5.60518e-06	5.84729e-06	6.07927e-06	6.2985e-06	6.50171e-06	6.68488e-06	6.84324e-06	6.97149e-06	7.06419e-06	7.11624e-06	7.12353e-06	7.08341e-06	6.99515e-06	6.85999e-06	6.68109e-06	6.46314e-06	6.21189e-06	5.93364e-06	5.63476e-06	5.32133e-06	4.99895e-06	4.67257e-06	4.34649e-06	4.02438e-06	3.70935e-06	3.40403e-06	3.11056e-06	2.83064e-06	2.56559e-06	2.31631e-06	2.08334e-06	1.86686e-06	1.66674e-06	1.48257e-06	1.3137e-06	1.15932e-06	1.01848e-06	8.90176e-07	7.73381e-07	6.67083e-07	5.70327e-07	4.82253e-07	4.02129e-07
MDS	285	D6182	Other anemias	3.85445e-07	4.54021e-07	5.35374e-07	6.32056e-07	7.47171e-07	8.84461e-07	1.04841e-06	1.24431e-06	1.47837e-06	1.75777e-06	2.09072e-06	2.48659e-06	2.956e-06	3.51107e-06	4.16579e-06	4.93651e-06	5.84269e-06	6.90781e-06	8.16051e-06	9.63597e-06	1.13775e-05	1.34384e-05	1.58847e-05	1.87973e-05	2.22764e-05	2.64458e-05	3.14588e-05	3.75066e-05	4.4828e-05	5.37234e-05	6.45721e-05	7.78554e-05	9.41865e-05	0.000114349	0.000139348	0.000170469	0.000209361	0.000258131	0.000319455	0.000396703	0.00049406	0.000616613	0.00077034	0.000961878	0.00119789	0.0014837
MDS	287.3	D696	Thrombocytopenia	1.80266e-06	1.88385e-06	1.96178e-06	2.03583e-06	2.10534e-06	2.16962e-06	2.22784e-06	2.27897e-06	2.32175e-06	2.35474e-06	2.37636e-06	2.38507e-06	2.37951e-06	2.35871e-06	2.32226e-06	2.27037e-06	2.20394e-06	2.12443e-06	2.03376e-06	1.93412e-06	1.82779e-06	1.71698e-06	1.60375e-06	1.48992e-06	1.37703e-06	1.2664e-06	1.15908e-06	1.05593e-06	9.57603e-07	8.64617e-07	7.7732e-07	6.95933e-07	6.2055e-07	5.51156e-07	4.87635e-07	4.29787e-07	3.77341e-07	3.29976e-07	2.87334e-07	2.49038e-07	2.14709e-07	1.83975e-07	1.56482e-07	1.31904e-07	1.09948e-07	9.03612e-08
MDS	288.11	D704	Neutropenia	1.15563e-06	1.20387e-06	1.24966e-06	1.29261e-06	1.33235e-06	1.36844e-06	1.4004e-06	1.42761e-06	1.44934e-06	1.46473e-06	1.47287e-06	1.47289e-06	1.46403e-06	1.44581e-06	1.41806e-06	1.38103e-06	1.33539e-06	1.28212e-06	1.22247e-06	1.15784e-06	1.08967e-06	1.01933e-06	9.48065e-07	8.76981e-07	8.07001e-07	7.38884e-07	6.73237e-07	6.10534e-07	5.51135e-07	4.95296e-07	4.43182e-07	3.94877e-07	3.50394e-07	3.09679e-07	2.72621e-07	2.39066e-07	2.08818e-07	1.81659e-07	1.57352e-07	1.35654e-07	1.16324e-07	9.91283e-08	8.38481e-08	7.02821e-08	5.82507e-08	4.75984e-08
MDS	296.1	F3010	Bipolar	8.15269e-07	9.62729e-07	1.1371e-06	1.34346e-06	1.58788e-06	1.87755e-06	2.22094e-06	2.6278e-06	3.10928e-06	3.67782e-06	4.34718e-06	5.13233e-06	6.04949e-06	7.11626e-06	8.35196e-06	9.77821e-06	1.14198e-05	1.33057e-05	1.54703e-05	1.7955e-05	2.0809e-05	2.40918e-05	2.7874e-05	3.22397e-05	3.72887e-05	4.31391e-05	4.99311e-05	5.78315e-05	6.70399e-05	7.77961e-05	9.0389e-05	0.000105169	0.00012256	0.000143078	0.000167349	0.000196127	0.000230318	0.000270998	0.000319425	0.000377032	0.000445404	0.000526185	0.000620918	0.000730728	0.000855811	0.000994624
MDS	296.22	F3289	Major depressive disorder	0.00045051	0.000559851	0.00069331	0.000855584	0.00105212	0.00128916	0.00157372	0.00191348	0.00231657	0.00279127	0.00334554	0.00398656	0.00472016	0.00555044	0.00647945	0.00750712	0.00863138	0.00984838	0.0111528	0.012538	0.0139962	0.0155187	0.0170953	0.0187145	0.0203632	0.0220269	0.0236897	0.0253347	0.0269442	0.0285005	0.0299857	0.031383	0.0326764	0.0338505	0.0348909	0.0357832	0.0365123	0.0370617	0.0374124	0.037542	0.0374239	0.037027	0.0363151	0.035248	0.033783	0.0318783
MDS	300.1	F418	Anxiety disorder	3.16499e-06	4.64612e-06	6.79017e-06	9.87826e-06	1.43029e-05	2.06074e-05	2.95368e-05	4.21005e-05	5.96468e-05	8.39494e-05	0.0001173	0.000162602	0.000223465	0.000304284	0.000410303	0.000547666	0.000723442	0.000945624	0.0012231	0.00156555	0.00198333	0.00248721	0.00308798	0.00379605	0.00462072	0.00556905	0.00664492	0.00784819	0.00917377	0.0106108	0.0121423	0.0137443	0.0153866	0.0170324	0.0186394	0.0201602	0.0215439	0.0227371	0.0236859	0.0243376	0.0246434	0.0245613	0.0240589	0.0231172	0.0217344	0.0199306
MDS	317	F10188	Alcohol-related disorders	1.88826e-06	1.98257e-06	2.07455e-06	2.16351e-06	2.24876e-06	2.32952e-06	2.40484e-06	2.47354e-06	2.53417e-06	2.58503e-06	2.62421e-06	2.64981e-06	2.66007e-06	2.65361e-06	2.62964e-06	2.58806e-06	2.5295e-06	2.45531e-06	2.36734e-06	2.26785e-06	2.15922e-06	2.04385e-06	1.92401e-06	1.80175e-06	1.67886e-06	1.55688e-06	1.4371e-06	1.32062e-06	1.20831e-06	1.10089e-06	9.98923e-07	9.02801e-07	8.12787e-07	7.29011e-07	6.51477e-07	5.8008e-07	5.1462e-07	4.5482e-07	4.00348e-07	3.50833e-07	3.05885e-07	2.65114e-07	2.28137e-07	1.94599e-07	1.64178e-07	1.366e-07
MDS	317.11	K700	Alcoholic liver damage	1.20702e-06	1.25985e-06	1.3104e-06	1.35823e-06	1.40293e-06	1.44406e-06	1.48106e-06	1.51328e-06	1.53989e-06	1.55996e-06	1.57248e-06	1.57644e-06	1.57098e-06	1.55549e-06	1.52974e-06	1.4939e-06	1.44859e-06	1.39481e-06	1.33383e-06	1.26712e-06	1.19619e-06	1.12248e-06	1.04737e-06	9.72017e-07	8.97453e-07	8.24515e-07	7.53887e-07	6.86113e-07	6.21618e-07	5.60715e-07	5.03621e-07	4.50466e-07	4.01298e-07	3.56096e-07	3.14771e-07	2.77183e-07	2.43146e-07	2.12441e-07	1.84831e-07	1.60063e-07	1.37886e-07	1.18053e-07	1.00332e-07	8.45073e-08	7.0387e-08	5.78048e-08
MDS	318	F17211	Tobacco use disorder	1.66179e-05	2.10597e-05	2.6648e-05	3.36674e-05	4.24703e-05	5.34897e-05	6.72529e-05	8.43942e-05	0.000105666	0.000131944	0.000164235	0.000203668	0.000251497	0.000309092	0.000377939	0.000459652	0.000555985	0.000668865	0.000800422	0.000953027	0.00112932	0.00133225	0.00156507	0.00183135	0.00213496	0.00247994	0.00287047	0.00331086	0.00380555	0.00435905	0.00497589	0.00566063	0.00641771	0.00725134	0.00816525	0.00916232	0.0102439	0.0114091	0.0126534	0.0139672	0.0153335	0.0167254	0.0181029	0.0194088	0.0205653	0.0214705
MDS	327	G478	Sleep disorders	5.89966e-07	6.93716e-07	8.16008e-07	9.60297e-07	1.13072e-06	1.33216e-06	1.57039e-06	1.85203e-06	2.18464e-06	2.57668e-06	3.03748e-06	3.57723e-06	4.20696e-06	4.93871e-06	5.78575e-06	6.76302e-06	7.88772e-06	9.18011e-06	1.06644e-05	1.23696e-05	1.43309e-05	1.65904e-05	1.91986e-05	2.2216e-05	2.57147e-05	2.97805e-05	3.45159e-05	4.00438e-05	4.65121e-05	5.40995e-05	6.30233e-05	7.35481e-05	8.59976e-05	0.000100768	0.000118343	0.000139313	0.000164395	0.000194449	0.000230494	0.000273718	0.000325458	0.000387154	0.000460229	0.000545865	0.000644608	0.00075573
MDS	327.3	G4730	Sleep apnea	3.11513e-06	3.54708e-06	4.03542e-06	4.58735e-06	5.21096e-06	5.91515e-06	6.70942e-06	7.60346e-06	8.60668e-06	9.72759e-06	1.09732e-05	1.23486e-05	1.38566e-05	1.54981e-05	1.72721e-05	1.91772e-05	2.1212e-05	2.33766e-05	2.56732e-05	2.81065e-05	3.06845e-05	3.34175e-05	3.63184e-05	3.94022e-05	4.26855e-05	4.61864e-05	4.99245e-05	5.39216e-05	5.82018e-05	6.27926e-05	6.77257e-05	7.30373e-05	7.87689e-05	8.49669e-05	9.16823e-05	9.89688e-05	0.000106879	0.000115462	0.00012475	0.000134753	0.000145442	0.00015672	0.000168402	0.000180162	0.000191488	0.000201621
MDS	332	G214	Parkinson's disease	9.78819e-06	1.26055e-05	1.61963e-05	2.07615e-05	2.65509e-05	3.38725e-05	4.31021e-05	5.4693e-05	6.91824e-05	8.71964e-05	0.00010945	0.000136741	0.000169946	0.000210009	0.000257932	0.000314773	0.000381645	0.000459723	0.000550256	0.000654569	0.000774073	0.000910258	0.00106468	0.00123892	0.00143458	0.00165317	0.00189608	0.00216453	0.00245956	0.00278197	0.00313233	0.00351086	0.00391748	0.00435167	0.00481235	0.0052977	0.00580492	0.00632979	0.00686623	0.00740568	0.00793636	0.00844247	0.00890318	0.00929183	0.0095752	0.00971358
MDS	334	G958	Degenerative disease of the spinal cord	0.00974581	0.00984666	0.00994182	0.0100324	0.0101196	0.0102041	0.0102858	0.010364	0.0104363	0.0104997	0.01055	0.0105828	0.0105936	0.0105787	0.0105356	0.0104635	0.0103632	0.0102373	0.0100894	0.00992425	0.00974675	0.00956173	0.00937365	0.00918639	0.00900319	0.00882669	0.00865901	0.00850194	0.00835702	0.00822563	0.00810909	0.0080087	0.00792571	0.00786131	0.00781655	0.00779223	0.00778878	0.00780602	0.00784297	0.00789749	0.00796589	0.00804233	0.00811811	0.00818073	0.00821276	0.0081908
MDS	335	G35	Multiple sclerosis	6.32067e-05	7.64869e-05	9.22666e-05	0.00011095	0.000132993	0.000158897	0.000189204	0.000224476	0.000265268	0.000312094	0.000365382	0.000425429	0.000492364	0.000566124	0.000646445	0.000732876	0.000824815	0.000921544	0.00102227	0.00112616	0.00123234	0.00133993	0.001448	0.00155559	0.00166168	0.00176516	0.00186488	0.00195967	0.00204834	0.00212978	0.00220296	0.00226695	0.00232093	0.0023642	0.00239616	0.00241626	0.00242395	0.00241864	0.00239964	0.00236615	0.00231717	0.00225157	0.00216804	0.00206523	0.00194181	0.00179675
MDS	340	G4300	Migraine	0.00237603	0.00280278	0.00328837	0.0038371	0.00445277	0.00513829	0.00589511	0.00672253	0.00761689	0.00857075	0.00957232	0.0106051	0.0116482	0.012677	0.0136648	0.0145844	0.01541	0.0161191	0.0166932	0.0171191	0.0173885	0.0174979	0.0174486	0.0172451	0.0168959	0.0164118	0.0158067	0.0150961	0.0142974	0.0134289	0.0125095	0.0115579	0.0105922	0.0096288	0.00868255	0.007766	0.00688937	0.00606052	0.00528504	0.00456654	0.00390686	0.00330643	0.00276458	0.00227981	0.00185006	0.00147298
MDS	342	G810	Hemiplegia	1.77931e-06	1.85818e-06	1.93367e-06	2.00517e-06	2.07203e-06	2.13359e-06	2.18902e-06	2.23732e-06	2.27727e-06	2.30748e-06	2.32642e-06	2.33262e-06	2.32478e-06	2.302e-06	2.26392e-06	2.21081e-06	2.14359e-06	2.06374e-06	1.97319e-06	1.87409e-06	1.76869e-06	1.65919e-06	1.54758e-06	1.43563e-06	1.32487e-06	1.21655e-06	1.11169e-06	1.01111e-06	9.15423e-07	8.25111e-07	7.40494e-07	6.61762e-07	5.88984e-07	5.22122e-07	4.61045e-07	4.05537e-07	3.55319e-07	3.10064e-07	2.69413e-07	2.32991e-07	2.0042e-07	1.71334e-07	1.45386e-07	1.22254e-07	1.01652e-07	8.33319e-08
MDS	345	G40909	Epilepsy, recurrent seizures, convulsions	1.27142e-05	1.54688e-05	1.87915e-05	2.27937e-05	2.76076e-05	3.33881e-05	4.03146e-05	4.85912e-05	5.8445e-05	7.01228e-05	8.38858e-05	0.000100003	0.000118743	0.000140374	0.000165154	0.00019334	0.000225192	0.000260979	0.000300993	0.000345556	0.000395026	0.000449796	0.0005103	0.000577004	0.000650397	0.000730981	0.000819264	0.000915769	0.00102103	0.0011356	0.00126006	0.00139502	0.00154112	0.001699	0.0018693	0.00205259	0.00224924	0.00245933	0.00268241	0.00291724	0.00316139	0.00341079	0.00365903	0.00389666	0.00411032	0.00428191
MDS	351	G5622	Other peripheral nerve disorders	0.00071514	0.000957518	0.0012713	0.00167342	0.00218334	0.00282284	0.00361538	0.00458501	0.00575454	0.00714318	0.00876342	0.0106177	0.0126953	0.0149696	0.0173971	0.019918	0.0224584	0.0249345	0.0272573	0.0293383	0.0310948	0.0324549	0.0333612	0.033775	0.0336775	0.0330711	0.0319793	0.030447	0.028537	0.0263264	0.0239015	0.0213523	0.0187662	0.0162236	0.0137933	0.0115302	0.00947357	0.00764759	0.00606228	0.00471571	0.00359638	0.0026859	0.00196143	0.00139792	0.000969942	0.000653092
MDS	352.2	G512	Facial nerve disorders [CN7]	1.30939e-06	1.52302e-06	1.77158e-06	2.061e-06	2.39822e-06	2.79136e-06	3.24969e-06	3.78367e-06	4.40482e-06	5.12556e-06	5.95904e-06	6.91888e-06	8.01918e-06	9.27448e-06	1.07002e-05	1.23131e-05	1.41322e-05	1.61797e-05	1.84825e-05	2.10723e-05	2.39878e-05	2.72748e-05	3.09878e-05	3.51906e-05	3.99581e-05	4.53772e-05	5.155e-05	5.85959e-05	6.6656e-05	7.58971e-05	8.65183e-05	9.87574e-05	0.000112899	0.000129284	0.000148319	0.000170487	0.000196355	0.000226581	0.000261911	0.000303165	0.000351205	0.00040686	0.0004708	0.000543317	0.000623983	0.000711141
MDS	357	M05571	Inflammatory and toxic neuropathy	1.66967e-05	1.96147e-05	2.30367e-05	2.7051e-05	3.17615e-05	3.72897e-05	4.37756e-05	5.13771e-05	6.02694e-05	7.06427e-05	8.26987e-05	9.6648e-05	0.000112708	0.000131103	0.000152069	0.00017586	0.000202759	0.000233095	0.000267254	0.000305697	0.000348973	0.000397732	0.000452739	0.000514886	0.000585209	0.000664908	0.000755381	0.000858252	0.000975426	0.00110914	0.00126205	0.00143729	0.0016386	0.00187042	0.00213799	0.00244748	0.00280603	0.00322183	0.00370397	0.00426224	0.0049065	0.00564571	0.00648608	0.00742819	0.00846251	0.00956295
MDS	361	H3340	Retinal detachments and defects	1.49338e-06	1.55679e-06	1.61713e-06	1.67387e-06	1.72649e-06	1.77446e-06	1.81712e-06	1.85366e-06	1.8831e-06	1.90434e-06	1.91616e-06	1.9174e-06	1.90706e-06	1.88449e-06	1.84945e-06	1.80226e-06	1.74373e-06	1.67515e-06	1.59815e-06	1.51453e-06	1.42615e-06	1.33483e-06	1.24218e-06	1.14966e-06	1.05848e-06	9.69634e-07	8.83932e-07	8.02003e-07	7.24326e-07	6.51248e-07	5.82995e-07	5.19687e-07	4.61347e-07	4.07914e-07	3.59252e-07	3.15162e-07	2.75395e-07	2.39669e-07	2.07676e-07	1.79103e-07	1.53634e-07	1.30967e-07	1.10814e-07	9.29137e-08	7.70305e-08	6.29615e-08
MDS	361.1	H33051	Retinal detachment with retinal defect	1.37149e-06	1.42812e-06	1.48176e-06	1.53194e-06	1.57821e-06	1.62007e-06	1.65694e-06	1.6881e-06	1.71269e-06	1.7297e-06	1.73808e-06	1.7368e-06	1.725e-06	1.70213e-06	1.66803e-06	1.62303e-06	1.56793e-06	1.50392e-06	1.43252e-06	1.35537e-06	1.27418e-06	1.19059e-06	1.10606e-06	1.0219e-06	9.39182e-07	8.58798e-07	7.81453e-07	7.07696e-07	6.37936e-07	5.72461e-07	5.11454e-07	4.54999e-07	4.03095e-07	3.55668e-07	3.12576e-07	2.73624e-07	2.38575e-07	2.07163e-07	1.79104e-07	1.54106e-07	1.31883e-07	1.12157e-07	9.46695e-08	7.9182e-08	6.54823e-08	5.33867e-08
MDS	362	H35	Other retinal disorders	1.35136e-06	1.40921e-06	1.46433e-06	1.51624e-06	1.56451e-06	1.60861e-06	1.64795e-06	1.68181e-06	1.7093e-06	1.72938e-06	1.74097e-06	1.74298e-06	1.73449e-06	1.7149e-06	1.68397e-06	1.64196e-06	1.58961e-06	1.52805e-06	1.45876e-06	1.38336e-06	1.30355e-06	1.22095e-06	1.13705e-06	1.05316e-06	9.70397e-07	8.89667e-07	8.1171e-07	7.37107e-07	6.66304e-07	5.99624e-07	5.37283e-07	4.79398e-07	4.26e-07	3.77042e-07	3.32407e-07	2.91921e-07	2.55366e-07	2.22486e-07	1.93008e-07	1.66648e-07	1.43122e-07	1.22156e-07	1.03489e-07	8.68837e-08	7.21261e-08	5.90323e-08
MDS	362.29	H3530	Macular degeneration (senile) of retina NOS	1.68856e-06	1.76167e-06	1.83142e-06	1.89722e-06	1.95848e-06	2.01456e-06	2.06471e-06	2.108e-06	2.14331e-06	2.16934e-06	2.1847e-06	2.18802e-06	2.17814e-06	2.15427e-06	2.11611e-06	2.06398e-06	1.99877e-06	1.92193e-06	1.83527e-06	1.74087e-06	1.64084e-06	1.53722e-06	1.4319e-06	1.32653e-06	1.22251e-06	1.121e-06	1.02293e-06	9.29047e-07	8.39911e-07	7.55939e-07	6.77407e-07	6.0447e-07	5.37171e-07	4.75455e-07	4.19178e-07	3.68125e-07	3.22022e-07	2.8055e-07	2.43367e-07	2.10114e-07	1.80436e-07	1.53986e-07	1.30438e-07	1.09492e-07	9.08789e-08	7.43664e-08
MDS	362.4	H34213	Retinal vascular changes and abnomalities	1.48316e-06	1.55095e-06	1.61621e-06	1.67841e-06	1.73703e-06	1.79149e-06	1.84109e-06	1.88499e-06	1.92213e-06	1.95131e-06	1.97119e-06	1.98048e-06	1.97801e-06	1.96294e-06	1.93487e-06	1.89395e-06	1.84086e-06	1.77678e-06	1.70327e-06	1.62211e-06	1.53517e-06	1.44428e-06	1.35114e-06	1.25726e-06	1.16394e-06	1.07227e-06	9.83139e-07	8.97277e-07	8.15258e-07	7.37519e-07	6.64377e-07	5.96034e-07	5.32592e-07	4.74059e-07	4.20357e-07	3.71336e-07	3.26788e-07	2.86456e-07	2.50053e-07	2.17275e-07	1.8781e-07	1.61354e-07	1.37615e-07	1.16324e-07	9.72376e-08	8.01487e-08
MDS	365	H4030X1	Glaucoma	2.43607e-06	2.55792e-06	2.67668e-06	2.79145e-06	2.90131e-06	3.00525e-06	3.10203e-06	3.19012e-06	3.26763e-06	3.33236e-06	3.38187e-06	3.41369e-06	3.42558e-06	3.41578e-06	3.38328e-06	3.328e-06	3.25081e-06	3.15346e-06	3.0384e-06	2.90856e-06	2.76705e-06	2.617e-06	2.46134e-06	2.30272e-06	2.14349e-06	1.98562e-06	1.8308e-06	1.6804e-06	1.53558e-06	1.39723e-06	1.26607e-06	1.1426e-06	1.02714e-06	9.19826e-07	8.20657e-07	7.29479e-07	6.46017e-07	5.69901e-07	5.00691e-07	4.379e-07	3.81017e-07	3.29532e-07	2.82949e-07	2.40807e-07	2.02687e-07	1.68234e-07
MDS	365.11	H401132	Primary open angle glaucoma	1.37609e-06	1.43449e-06	1.49006e-06	1.5423e-06	1.59077e-06	1.63495e-06	1.67423e-06	1.70788e-06	1.735e-06	1.75456e-06	1.76545e-06	1.76659e-06	1.75708e-06	1.73628e-06	1.70402e-06	1.66055e-06	1.60665e-06	1.54348e-06	1.47256e-06	1.39554e-06	1.31414e-06	1.23002e-06	1.14468e-06	1.05945e-06	9.75459e-07	8.93615e-07	8.14664e-07	7.39186e-07	6.67623e-07	6.00294e-07	5.37407e-07	4.79075e-07	4.25317e-07	3.76079e-07	3.31235e-07	2.90601e-07	2.5395e-07	2.21021e-07	1.91532e-07	1.65192e-07	1.41712e-07	1.20813e-07	1.02231e-07	8.57247e-08	7.10767e-08	5.81004e-08
MDS	366	H26411	Cataract	2.47211e-06	2.60062e-06	2.72661e-06	2.84919e-06	2.96743e-06	3.08026e-06	3.18642e-06	3.28431e-06	3.37194e-06	3.44698e-06	3.50683e-06	3.54882e-06	3.57049e-06	3.56985e-06	3.54568e-06	3.49766e-06	3.42652e-06	3.33388e-06	3.22215e-06	3.09421e-06	2.95323e-06	2.80239e-06	2.64471e-06	2.48295e-06	2.31956e-06	2.15664e-06	1.99598e-06	1.83909e-06	1.68724e-06	1.54145e-06	1.40254e-06	1.27113e-06	1.14763e-06	1.0323e-06	9.25181e-07	8.26204e-07	7.35145e-07	6.5167e-07	5.75364e-07	5.05752e-07	4.42327e-07	3.84574e-07	3.31988e-07	2.84093e-07	2.40461e-07	2.00728e-07
MDS	366.2	H25099	Senile cataract	1.9558e-06	2.05076e-06	2.14297e-06	2.23172e-06	2.31628e-06	2.39587e-06	2.46952e-06	2.53603e-06	2.59394e-06	2.64154e-06	2.67693e-06	2.69822e-06	2.70371e-06	2.69207e-06	2.66259e-06	2.61527e-06	2.55088e-06	2.47088e-06	2.37723e-06	2.2723e-06	2.15857e-06	2.03851e-06	1.91442e-06	1.78841e-06	1.66227e-06	1.53756e-06	1.41556e-06	1.29735e-06	1.18377e-06	1.07552e-06	9.73102e-07	8.76889e-07	7.87097e-07	7.03809e-07	6.2699e-07	5.56494e-07	4.92085e-07	4.33455e-07	3.80245e-07	3.3206e-07	2.88492e-07	2.49135e-07	2.13597e-07	1.81511e-07	1.52549e-07	1.26428e-07
MDS	367.1	H5211	Myopia	1.18518e-06	1.23316e-06	1.27848e-06	1.32074e-06	1.35956e-06	1.39451e-06	1.42511e-06	1.45075e-06	1.47069e-06	1.4841e-06	1.49008e-06	1.48777e-06	1.47645e-06	1.45567e-06	1.42533e-06	1.38573e-06	1.33756e-06	1.28189e-06	1.21999e-06	1.15332e-06	1.08331e-06	1.01138e-06	9.38771e-07	8.6659e-07	7.95757e-07	7.27018e-07	6.60966e-07	5.98058e-07	5.38632e-07	4.82925e-07	4.31078e-07	3.83154e-07	3.39144e-07	2.98974e-07	2.62515e-07	2.29595e-07	2.00005e-07	1.73514e-07	1.49876e-07	1.2884e-07	1.10159e-07	9.35964e-08	7.89299e-08	6.59563e-08	5.44942e-08	4.43869e-08
MDS	368	H5362	Visual disturbances	0.000186191	0.000211867	0.000240628	0.000272791	0.000308696	0.000348695	0.000393137	0.000442333	0.000496525	0.000555848	0.00062029	0.000689676	0.00076365	0.000841697	0.000923178	0.00100739	0.00109361	0.00118119	0.00126954	0.00135822	0.00144688	0.00153524	0.00162312	0.00171034	0.00179676	0.0018822	0.00196649	0.00204944	0.0021309	0.00221074	0.00228884	0.00236518	0.00243971	0.00251243	0.00258331	0.00265221	0.00271883	0.0027826	0.00284258	0.00289732	0.00294469	0.00298174	0.00300447	0.00300771	0.00298488	0.00292808
MDS	371.3	H01021	Inflammation of eyelids	3.3198e-06	3.48363e-06	3.64283e-06	3.79615e-06	3.94233e-06	4.07997e-06	4.20738e-06	4.32248e-06	4.42274e-06	4.50518e-06	4.56655e-06	4.60359e-06	4.61334e-06	4.59356e-06	4.54301e-06	4.46172e-06	4.35101e-06	4.21338e-06	4.05229e-06	3.87176e-06	3.67611e-06	3.46959e-06	3.25622e-06	3.03959e-06	2.82285e-06	2.60866e-06	2.39925e-06	2.19646e-06	2.00179e-06	1.8164e-06	1.64118e-06	1.47674e-06	1.32346e-06	1.18145e-06	1.05064e-06	9.3078e-07	8.21438e-07	7.22074e-07	6.3206e-07	5.5071e-07	4.77316e-07	4.11174e-07	3.51605e-07	2.97979e-07	2.49726e-07	2.06359e-07
MDS	372	H11422	Disorders of conjunctiva	4.05893e-06	4.27248e-06	4.48194e-06	4.68577e-06	4.88238e-06	5.07e-06	5.24648e-06	5.40914e-06	5.55467e-06	5.67918e-06	5.77833e-06	5.84772e-06	5.88325e-06	5.88163e-06	5.84085e-06	5.76043e-06	5.64158e-06	5.48704e-06	5.3008e-06	5.08772e-06	4.85307e-06	4.60214e-06	4.33999e-06	4.07122e-06	3.79991e-06	3.52956e-06	3.26317e-06	3.00326e-06	2.75191e-06	2.51084e-06	2.28139e-06	2.06456e-06	1.86105e-06	1.67123e-06	1.49519e-06	1.33276e-06	1.18357e-06	1.04704e-06	9.22464e-07	8.09046e-07	7.05936e-07	6.1227e-07	5.27209e-07	4.49959e-07	3.79808e-07	3.16145e-07
MDS	374	H02853	Other disorders of eyelids	3.61263e-06	3.80195e-06	3.98762e-06	4.16826e-06	4.34248e-06	4.50873e-06	4.66509e-06	4.8092e-06	4.93812e-06	5.04842e-06	5.13625e-06	5.19769e-06	5.22913e-06	5.22765e-06	5.19144e-06	5.12011e-06	5.01469e-06	4.87764e-06	4.71248e-06	4.52352e-06	4.31543e-06	4.09289e-06	3.86038e-06	3.62199e-06	3.38132e-06	3.14147e-06	2.9051e-06	2.67444e-06	2.45134e-06	2.23732e-06	2.03356e-06	1.84097e-06	1.66015e-06	1.49144e-06	1.33493e-06	1.19047e-06	1.05773e-06	9.36203e-07	8.25267e-07	7.24214e-07	6.32295e-07	5.48745e-07	4.72819e-07	4.03816e-07	3.41102e-07	2.84138e-07
MDS	374.1	H02113	Ectropion or entropion	2.7643e-06	2.9041e-06	3.04056e-06	3.17265e-06	3.2993e-06	3.41937e-06	3.53144e-06	3.63374e-06	3.72411e-06	3.80003e-06	3.85867e-06	3.89721e-06	3.91304e-06	3.90411e-06	3.86923e-06	3.80826e-06	3.72215e-06	3.61284e-06	3.48313e-06	3.33631e-06	3.17593e-06	3.00556e-06	2.82855e-06	2.64793e-06	2.46639e-06	2.28619e-06	2.10928e-06	1.93726e-06	1.77145e-06	1.61292e-06	1.46248e-06	1.32073e-06	1.18806e-06	1.06466e-06	9.50525e-07	8.45498e-07	7.49281e-07	6.6146e-07	5.81539e-07	5.08969e-07	4.43171e-07	3.83563e-07	3.29581e-07	2.80698e-07	2.36438e-07	1.96392e-07
MDS	374.3	H0241	Ptosis of eyelid	5.40612e-06	5.7146e-06	6.02066e-06	6.32227e-06	6.61729e-06	6.90329e-06	7.17727e-06	7.43545e-06	7.67308e-06	7.8845e-06	8.06336e-06	8.20297e-06	8.29699e-06	8.34005e-06	8.32844e-06	8.26055e-06	8.13713e-06	7.96115e-06	7.73746e-06	7.47227e-06	7.17249e-06	6.84529e-06	6.49761e-06	6.13589e-06	5.76594e-06	5.39284e-06	5.02104e-06	4.65437e-06	4.29612e-06	3.94906e-06	3.61548e-06	3.29723e-06	2.99566e-06	2.71173e-06	2.44594e-06	2.19839e-06	1.96884e-06	1.75675e-06	1.56132e-06	1.38159e-06	1.21646e-06	1.06481e-06	9.25498e-07	7.97441e-07	6.79659e-07	5.71328e-07
MDS	375	H041	Disorders of lacrimal system	2.37258e-06	2.48678e-06	2.59745e-06	2.70372e-06	2.8047e-06	2.89943e-06	2.98674e-06	3.06518e-06	3.13298e-06	3.18809e-06	3.22825e-06	3.25121e-06	3.25492e-06	3.23788e-06	3.19926e-06	3.13915e-06	3.05852e-06	2.95921e-06	2.84366e-06	2.71474e-06	2.57549e-06	2.42892e-06	2.27784e-06	2.12476e-06	1.97187e-06	1.82102e-06	1.67375e-06	1.53134e-06	1.39479e-06	1.2649e-06	1.14227e-06	1.0273e-06	9.20229e-07	8.21122e-07	7.29909e-07	6.46389e-07	5.70255e-07	5.01117e-07	4.38522e-07	3.81986e-07	3.31006e-07	2.85086e-07	2.43749e-07	2.0655e-07	1.73089e-07	1.43025e-07
MDS	375.2	H04223	Epiphora	1.96151e-06	2.05222e-06	2.13961e-06	2.22299e-06	2.30164e-06	2.37478e-06	2.44148e-06	2.5006e-06	2.55073e-06	2.59023e-06	2.61736e-06	2.63034e-06	2.62764e-06	2.60811e-06	2.57123e-06	2.51717e-06	2.44684e-06	2.36182e-06	2.26416e-06	2.15626e-06	2.04062e-06	1.91966e-06	1.79567e-06	1.67065e-06	1.54636e-06	1.42425e-06	1.30552e-06	1.19115e-06	1.0819e-06	9.78368e-07	8.80969e-07	7.89982e-07	7.05541e-07	6.27657e-07	5.56227e-07	4.9105e-07	4.31847e-07	3.78275e-07	3.2995e-07	2.86465e-07	2.47403e-07	2.12359e-07	1.80943e-07	1.52794e-07	1.27589e-07	1.05049e-07
MDS	378.1	H5018	Strabismus (not specified as paralytic)	2.94481e-05	3.10286e-05	3.25753e-05	3.40755e-05	3.55164e-05	3.6884e-05	3.81613e-05	3.93277e-05	4.03582e-05	4.12239e-05	4.18928e-05	4.23329e-05	4.25151e-05	4.24165e-05	4.20242e-05	4.13368e-05	4.03655e-05	3.9133e-05	3.76711e-05	3.60177e-05	3.42133e-05	3.22985e-05	3.03118e-05	2.82881e-05	2.62578e-05	2.42473e-05	2.22785e-05	2.03698e-05	1.85361e-05	1.67894e-05	1.51385e-05	1.359e-05	1.21475e-05	1.08127e-05	9.58495e-06	8.46196e-06	7.43977e-06	6.51325e-06	5.67639e-06	4.92268e-06	4.24535e-06	3.63767e-06	3.09318e-06	2.60583e-06	2.17016e-06	1.78145e-06
MDS	379.2	H4331	Disorders of vitreous body	1.24156e-06	1.29348e-06	1.34278e-06	1.38902e-06	1.43181e-06	1.47068e-06	1.5051e-06	1.53441e-06	1.55783e-06	1.57442e-06	1.58322e-06	1.58327e-06	1.57377e-06	1.55419e-06	1.52436e-06	1.48456e-06	1.43547e-06	1.37818e-06	1.31403e-06	1.24452e-06	1.1712e-06	1.09554e-06	1.01889e-06	9.42434e-07	8.6717e-07	7.93911e-07	7.23311e-07	6.55882e-07	5.9201e-07	5.31969e-07	4.75939e-07	4.24009e-07	3.76192e-07	3.3243e-07	2.92605e-07	2.56547e-07	2.24049e-07	1.94873e-07	1.68765e-07	1.45464e-07	1.24709e-07	1.06251e-07	8.98516e-08	7.52961e-08	6.23905e-08	5.09678e-08
MDS	381.1	H6592	Otitis media	2.36643e-06	2.48921e-06	2.6096e-06	2.72672e-06	2.8397e-06	2.94752e-06	3.04898e-06	3.14255e-06	3.22634e-06	3.2981e-06	3.35538e-06	3.3956e-06	3.41643e-06	3.41595e-06	3.39298e-06	3.34725e-06	3.27941e-06	3.19104e-06	3.08441e-06	2.96228e-06	2.82769e-06	2.68364e-06	2.53305e-06	2.37853e-06	2.22243e-06	2.06675e-06	1.91321e-06	1.76324e-06	1.61806e-06	1.47865e-06	1.34578e-06	1.22005e-06	1.10187e-06	9.91466e-07	8.88902e-07	7.94102e-07	7.06857e-07	6.26851e-07	5.53687e-07	4.86916e-07	4.26052e-07	3.70604e-07	3.2009e-07	2.74055e-07	2.32092e-07	1.93851e-07
MDS	384.4	H722X9	Perforation of tympanic membrane	2.27443e-05	2.51486e-05	2.77411e-05	3.05295e-05	3.3521e-05	3.67206e-05	4.01295e-05	4.37421e-05	4.7544e-05	5.15092e-05	5.55988e-05	5.97615e-05	6.39351e-05	6.805e-05	7.20347e-05	7.58212e-05	7.93497e-05	8.2573e-05	8.54574e-05	8.79831e-05	9.01415e-05	9.19332e-05	9.33649e-05	9.44465e-05	9.519e-05	9.56076e-05	9.57121e-05	9.55173e-05	9.50385e-05	9.42929e-05	9.32993e-05	9.20783e-05	9.06509e-05	8.90381e-05	8.72587e-05	8.5328e-05	8.32562e-05	8.10462e-05	7.8693e-05	7.61818e-05	7.34878e-05	7.05751e-05	6.73971e-05	6.38968e-05	6.00096e-05	5.56676e-05
MDS	389	Z9629	Hearing loss	8.19218e-06	1.02691e-05	1.28541e-05	1.60669e-05	2.00544e-05	2.4995e-05	3.11043e-05	3.86385e-05	4.7898e-05	5.92292e-05	7.30234e-05	8.97158e-05	0.000109782	0.000133735	0.000162128	0.000195552	0.000234651	0.000280128	0.000332765	0.000393431	0.000463106	0.000542882	0.000633978	0.000737741	0.000855644	0.000989259	0.00114026	0.00131043	0.00150167	0.00171598	0.00195552	0.00222254	0.00251945	0.00284874	0.00321295	0.00361453	0.00405563	0.00453779	0.00506147	0.0056254	0.00622559	0.00685416	0.00749766	0.00813509	0.00873554	0.00925587
MDS	394	I091	Rheumatic disease of the heart valves	1.36449e-06	1.42276e-06	1.47826e-06	1.53051e-06	1.57906e-06	1.6234e-06	1.66292e-06	1.6969e-06	1.72443e-06	1.74448e-06	1.75595e-06	1.75776e-06	1.74898e-06	1.72899e-06	1.69758e-06	1.65501e-06	1.60201e-06	1.53975e-06	1.46971e-06	1.39354e-06	1.31294e-06	1.22955e-06	1.14488e-06	1.06024e-06	9.76754e-07	8.95341e-07	8.16744e-07	7.41547e-07	6.70196e-07	6.03015e-07	5.40218e-07	4.81924e-07	4.28161e-07	3.78878e-07	3.33958e-07	2.93223e-07	2.56449e-07	2.23382e-07	1.93743e-07	1.67245e-07	1.43602e-07	1.22537e-07	1.03788e-07	8.71134e-08	7.22992e-08	5.91593e-08
MDS	394.2	I058	Mitral valve disease	1.67772e-06	1.75339e-06	1.82607e-06	1.89516e-06	1.96006e-06	2.02013e-06	2.07458e-06	2.12246e-06	2.16261e-06	2.19367e-06	2.21417e-06	2.22267e-06	2.2179e-06	2.19895e-06	2.16542e-06	2.1175e-06	2.05602e-06	1.98234e-06	1.89822e-06	1.80572e-06	1.70693e-06	1.60393e-06	1.49862e-06	1.3927e-06	1.28762e-06	1.18459e-06	1.0846e-06	9.88456e-07	8.96772e-07	8.10027e-07	7.28553e-07	6.52561e-07	5.82143e-07	5.17289e-07	4.57895e-07	4.03779e-07	3.54692e-07	3.10337e-07	2.70382e-07	2.3448e-07	2.02277e-07	1.73427e-07	1.47602e-07	1.24499e-07	1.03844e-07	8.54021e-08
MDS	394.3	I060	Aortic valve disease	1.55049e-06	1.62253e-06	1.69205e-06	1.75851e-06	1.82135e-06	1.87996e-06	1.93361e-06	1.98139e-06	2.02219e-06	2.05472e-06	2.07756e-06	2.08931e-06	2.08871e-06	2.07485e-06	2.04726e-06	2.00604e-06	1.95189e-06	1.886e-06	1.80999e-06	1.72571e-06	1.63513e-06	1.54017e-06	1.44261e-06	1.34406e-06	1.24589e-06	1.14927e-06	1.05516e-06	9.64325e-07	8.77406e-07	7.94878e-07	7.17095e-07	6.44291e-07	5.76591e-07	5.14022e-07	4.56519e-07	4.03936e-07	3.56066e-07	3.12648e-07	2.73388e-07	2.37969e-07	2.06068e-07	1.77364e-07	1.51552e-07	1.28348e-07	1.07497e-07	8.87802e-08
MDS	394.7	I078	Disease of tricuspid valve	1.47593e-06	1.54049e-06	1.60221e-06	1.66056e-06	1.71504e-06	1.76509e-06	1.81004e-06	1.84907e-06	1.8812e-06	1.90527e-06	1.92004e-06	1.92431e-06	1.91703e-06	1.89746e-06	1.86533e-06	1.82087e-06	1.76486e-06	1.69852e-06	1.62344e-06	1.54141e-06	1.45427e-06	1.36384e-06	1.27175e-06	1.17945e-06	1.08819e-06	9.99002e-07	9.12706e-07	8.29968e-07	7.513e-07	6.77079e-07	6.07564e-07	5.42905e-07	4.83155e-07	4.28277e-07	3.78158e-07	3.3262e-07	2.91429e-07	2.54315e-07	2.20981e-07	1.91118e-07	1.64414e-07	1.40568e-07	1.19294e-07	1.00329e-07	8.34362e-08	6.84127e-08
MDS	401.1	I10	Essential hypertension	2.67373e-05	3.99388e-05	5.92573e-05	8.73108e-05	0.000127726	0.000185468	0.000267235	0.000381916	0.000541081	0.00075946	0.00105533	0.00145074	0.00197146	0.00264659	0.00350779	0.0045881	0.00592038	0.00753543	0.00945985	0.0117136	0.0143072	0.0172395	0.0204941	0.0240376	0.0278172	0.0317582	0.0357645	0.0397216	0.0435009	0.0469659	0.0499799	0.0524146	0.0541585	0.0551249	0.0552578	0.0545358	0.0529736	0.0506215	0.0475619	0.0439051	0.0397828	0.0353411	0.0307332	0.0261114	0.0216202	0.0173895
MDS	401.22	I120	Hypertensive chronic kidney disease	1.21181e-06	1.26599e-06	1.318e-06	1.36742e-06	1.41381e-06	1.45672e-06	1.4956e-06	1.52977e-06	1.55838e-06	1.58047e-06	1.595e-06	1.60092e-06	1.59732e-06	1.58356e-06	1.55935e-06	1.52483e-06	1.48058e-06	1.42759e-06	1.36712e-06	1.30064e-06	1.22966e-06	1.15566e-06	1.08001e-06	1.00392e-06	9.28434e-07	8.54411e-07	7.82563e-07	7.13463e-07	6.47557e-07	5.85185e-07	5.26586e-07	4.7191e-07	4.21226e-07	3.74527e-07	3.3174e-07	2.92735e-07	2.57335e-07	2.25328e-07	1.96477e-07	1.70534e-07	1.47245e-07	1.26363e-07	1.07652e-07	9.0895e-08	7.58962e-08	6.24877e-08
MDS	411.1	I25110	Unstable angina (intermediate coronary syndrome)	1.14613e-06	1.19562e-06	1.24286e-06	1.28746e-06	1.32904e-06	1.36716e-06	1.40132e-06	1.43089e-06	1.45512e-06	1.47312e-06	1.48395e-06	1.48668e-06	1.48051e-06	1.4649e-06	1.43962e-06	1.40488e-06	1.36127e-06	1.30975e-06	1.25155e-06	1.18805e-06	1.12066e-06	1.05078e-06	9.79673e-07	9.08453e-07	8.3807e-07	7.69311e-07	7.02811e-07	6.39074e-07	5.78491e-07	5.21347e-07	4.67837e-07	4.18074e-07	3.72095e-07	3.29869e-07	2.91308e-07	2.56271e-07	2.24579e-07	1.96023e-07	1.70373e-07	1.4739e-07	1.26836e-07	1.08477e-07	9.20942e-08	7.74843e-08	6.44661e-08	5.2883e-08
MDS	411.2	I236	Myocardial infarction	1.08452e-06	1.13094e-06	1.17521e-06	1.21696e-06	1.2558e-06	1.29136e-06	1.32315e-06	1.35058e-06	1.37295e-06	1.38942e-06	1.39912e-06	1.40118e-06	1.39485e-06	1.37962e-06	1.35531e-06	1.32211e-06	1.28059e-06	1.23166e-06	1.17648e-06	1.11636e-06	1.05264e-06	9.86618e-07	9.19497e-07	8.52321e-07	7.85981e-07	7.21214e-07	6.58614e-07	5.9865e-07	5.41686e-07	4.87984e-07	4.37725e-07	3.91009e-07	3.47868e-07	3.08268e-07	2.72122e-07	2.39297e-07	2.0962e-07	1.82891e-07	1.58895e-07	1.37405e-07	1.18194e-07	1.01045e-07	8.57496e-08	7.21166e-08	5.99754e-08	4.91789e-08
MDS	411.3	I25718	Angina pectoris	1.41913e-06	1.48481e-06	1.54818e-06	1.60872e-06	1.66594e-06	1.71928e-06	1.76806e-06	1.81147e-06	1.84849e-06	1.87793e-06	1.89852e-06	1.90898e-06	1.90815e-06	1.89521e-06	1.86974e-06	1.83185e-06	1.78215e-06	1.72176e-06	1.65215e-06	1.57502e-06	1.49215e-06	1.40532e-06	1.31614e-06	1.22608e-06	1.1364e-06	1.04814e-06	9.622e-07	8.79275e-07	7.99935e-07	7.24617e-07	6.53642e-07	5.87222e-07	5.25468e-07	4.68402e-07	4.15964e-07	3.6802e-07	3.24378e-07	2.84801e-07	2.49018e-07	2.16739e-07	1.8767e-07	1.61517e-07	1.38002e-07	1.16865e-07	9.78736e-08	8.08276e-08
MDS	411.4	I25718	Coronary atherosclerosis	1.0598e-06	1.10517e-06	1.14843e-06	1.18922e-06	1.22719e-06	1.26195e-06	1.29303e-06	1.31986e-06	1.34174e-06	1.35787e-06	1.36739e-06	1.36944e-06	1.3633e-06	1.34846e-06	1.32476e-06	1.29236e-06	1.25183e-06	1.20406e-06	1.15018e-06	1.09146e-06	1.02923e-06	9.64745e-07	8.99176e-07	8.33547e-07	7.68731e-07	7.05445e-07	6.4427e-07	5.85667e-07	5.2999e-07	4.77497e-07	4.28364e-07	3.8269e-07	3.40506e-07	3.01781e-07	2.6643e-07	2.34322e-07	2.0529e-07	1.7914e-07	1.55658e-07	1.34626e-07	1.15823e-07	9.90342e-08	8.40572e-08	7.07057e-08	5.88127e-08	4.82345e-08
MDS	411.8	I259	Other chronic ischemic heart disease, unspecified	1.18513e-06	1.23793e-06	1.28859e-06	1.3367e-06	1.38183e-06	1.42356e-06	1.46133e-06	1.49447e-06	1.52219e-06	1.54353e-06	1.55747e-06	1.563e-06	1.55925e-06	1.54557e-06	1.5217e-06	1.48777e-06	1.44437e-06	1.39244e-06	1.33325e-06	1.26821e-06	1.19881e-06	1.12648e-06	1.05257e-06	9.78256e-07	9.04547e-07	8.32291e-07	7.62178e-07	6.94763e-07	6.3048e-07	5.69658e-07	5.12529e-07	4.59236e-07	4.09845e-07	3.64346e-07	3.22668e-07	2.84682e-07	2.50214e-07	2.19055e-07	1.90976e-07	1.65731e-07	1.43073e-07	1.22762e-07	1.04567e-07	8.82751e-08	7.36961e-08	6.0666e-08
MDS	411.9	I249	Other acute and subacute forms of ischemic heart disease	9.69679e-07	1.0096e-06	1.04743e-06	1.08285e-06	1.11554e-06	1.14516e-06	1.1713e-06	1.19345e-06	1.211e-06	1.22325e-06	1.22945e-06	1.22887e-06	1.2209e-06	1.20513e-06	1.18146e-06	1.15009e-06	1.11159e-06	1.06678e-06	1.01672e-06	9.62568e-07	9.05525e-07	8.46732e-07	7.8723e-07	7.2793e-07	6.69598e-07	6.12859e-07	5.58215e-07	5.06055e-07	4.56672e-07	4.10274e-07	3.66995e-07	3.26899e-07	2.89992e-07	2.56227e-07	2.25508e-07	1.97703e-07	1.72649e-07	1.50162e-07	1.30042e-07	1.12089e-07	9.60993e-08	8.18798e-08	6.92479e-08	5.80362e-08	4.80951e-08	3.92957e-08
MDS	414	I511	Other forms of chronic heart disease	1.1965e-06	1.24687e-06	1.29475e-06	1.33973e-06	1.38142e-06	1.41938e-06	1.45309e-06	1.48191e-06	1.50508e-06	1.5217e-06	1.53081e-06	1.5315e-06	1.52297e-06	1.5047e-06	1.47651e-06	1.43866e-06	1.39179e-06	1.33694e-06	1.2754e-06	1.20861e-06	1.13806e-06	1.06518e-06	9.91273e-07	9.17477e-07	8.44763e-07	7.73923e-07	7.05595e-07	6.40279e-07	5.78356e-07	5.20098e-07	4.65685e-07	4.1521e-07	3.68692e-07	3.26081e-07	2.87268e-07	2.52095e-07	2.20365e-07	1.91851e-07	1.6631e-07	1.43491e-07	1.23143e-07	1.05026e-07	8.89117e-08	7.45904e-08	6.18753e-08	5.06052e-08
MDS	415	Z86711	Pulmonary heart disease	4.13876e-06	4.37445e-06	4.6083e-06	4.83877e-06	5.06423e-06	5.28283e-06	5.4923e-06	5.68974e-06	5.87154e-06	6.03339e-06	6.17041e-06	6.27751e-06	6.34982e-06	6.38325e-06	6.37494e-06	6.32366e-06	6.22995e-06	6.09609e-06	5.92576e-06	5.72367e-06	5.49512e-06	5.24557e-06	4.9803e-06	4.70423e-06	4.42179e-06	4.13687e-06	3.85285e-06	3.57267e-06	3.29883e-06	3.03345e-06	2.7783e-06	2.53477e-06	2.30393e-06	2.0865e-06	1.88288e-06	1.69315e-06	1.51714e-06	1.35444e-06	1.20443e-06	1.0664e-06	9.39513e-07	8.22901e-07	7.15702e-07	6.17087e-07	5.26308e-07	4.42738e-07
MDS	416	I517	Cardiomegaly	1.32013e-06	1.37921e-06	1.43591e-06	1.48977e-06	1.54033e-06	1.58709e-06	1.62944e-06	1.66663e-06	1.69776e-06	1.72177e-06	1.73751e-06	1.74386e-06	1.73983e-06	1.7247e-06	1.69818e-06	1.66042e-06	1.61206e-06	1.55417e-06	1.48814e-06	1.41557e-06	1.3381e-06	1.25736e-06	1.17484e-06	1.09185e-06	1.00954e-06	9.28841e-07	8.50533e-07	7.75238e-07	7.0344e-07	6.35509e-07	5.71704e-07	5.12187e-07	4.5703e-07	4.06225e-07	3.59691e-07	3.17283e-07	2.78809e-07	2.44034e-07	2.12701e-07	1.84536e-07	1.59264e-07	1.36615e-07	1.16331e-07	9.81741e-08	8.19324e-08	6.7422e-08
MDS	420.2	A3953	Pericarditis	1.62253e-06	1.69497e-06	1.76442e-06	1.83031e-06	1.89207e-06	1.94906e-06	2.00055e-06	2.04562e-06	2.08314e-06	2.11184e-06	2.13031e-06	2.13717e-06	2.13122e-06	2.11163e-06	2.07803e-06	2.03063e-06	1.97026e-06	1.89825e-06	1.81633e-06	1.72646e-06	1.6307e-06	1.53104e-06	1.4293e-06	1.32713e-06	1.2259e-06	1.12677e-06	1.03069e-06	9.38413e-07	8.50528e-07	7.67475e-07	6.89562e-07	6.16977e-07	5.49797e-07	4.87999e-07	4.31473e-07	3.80033e-07	3.33432e-07	2.91377e-07	2.53544e-07	2.19595e-07	1.89187e-07	1.61986e-07	1.37676e-07	1.15963e-07	9.65852e-08	7.93166e-08
MDS	425.1	I429	Primary/intrinsic cardiomyopathies	1.13071e-06	1.17867e-06	1.22432e-06	1.26728e-06	1.30717e-06	1.34357e-06	1.376e-06	1.40383e-06	1.42635e-06	1.4427e-06	1.45197e-06	1.45327e-06	1.44585e-06	1.42918e-06	1.4031e-06	1.36782e-06	1.32396e-06	1.27247e-06	1.21457e-06	1.15163e-06	1.08505e-06	1.01618e-06	9.46263e-07	8.76381e-07	8.07458e-07	7.40249e-07	6.75365e-07	6.13287e-07	5.54381e-07	4.98914e-07	4.47063e-07	3.98922e-07	3.54517e-07	3.13806e-07	2.7669e-07	2.43025e-07	2.12626e-07	1.85282e-07	1.60766e-07	1.38841e-07	1.19269e-07	1.01824e-07	8.62891e-08	7.24659e-08	6.01773e-08	4.92701e-08
MDS	426.21	I440	First degree AV block	1.62231e-06	1.70281e-06	1.78126e-06	1.8571e-06	1.92971e-06	1.99844e-06	2.06248e-06	2.12082e-06	2.17224e-06	2.21526e-06	2.24827e-06	2.26966e-06	2.27791e-06	2.27187e-06	2.25085e-06	2.21479e-06	2.16424e-06	2.10035e-06	2.02473e-06	1.93929e-06	1.84609e-06	1.74718e-06	1.64449e-06	1.53977e-06	1.43457e-06	1.33017e-06	1.22771e-06	1.12808e-06	1.03205e-06	9.40231e-07	8.53083e-07	7.70949e-07	6.94049e-07	6.22489e-07	5.5627e-07	4.953e-07	4.39405e-07	3.88349e-07	3.41845e-07	2.99575e-07	2.61207e-07	2.26403e-07	1.94839e-07	1.6621e-07	1.4024e-07	1.16696e-07
MDS	426.31	I4510	Right bundle branch block	2.51062e-06	2.64853e-06	2.78488e-06	2.91873e-06	3.04916e-06	3.17508e-06	3.29515e-06	3.40769e-06	3.5106e-06	3.60135e-06	3.67712e-06	3.73497e-06	3.7721e-06	3.78618e-06	3.77563e-06	3.73984e-06	3.67924e-06	3.59526e-06	3.49018e-06	3.36684e-06	3.2284e-06	3.07812e-06	2.91911e-06	2.75426e-06	2.58618e-06	2.41711e-06	2.24902e-06	2.08359e-06	1.92226e-06	1.76621e-06	1.61645e-06	1.47375e-06	1.33869e-06	1.21166e-06	1.09285e-06	9.82282e-07	8.79821e-07	7.85202e-07	6.98052e-07	6.17923e-07	5.44318e-07	4.7672e-07	4.14612e-07	3.57503e-07	3.04949e-07	2.56576e-07
MDS	426.32	I446	Left bundle branch block	1.49285e-06	1.56119e-06	1.62699e-06	1.68972e-06	1.74885e-06	1.80379e-06	1.85386e-06	1.89818e-06	1.9357e-06	1.9652e-06	1.98534e-06	1.9948e-06	1.99242e-06	1.97735e-06	1.94918e-06	1.90805e-06	1.85466e-06	1.79018e-06	1.71619e-06	1.63449e-06	1.54695e-06	1.45542e-06	1.36162e-06	1.26705e-06	1.17305e-06	1.08069e-06	9.90889e-07	9.04376e-07	8.21729e-07	7.4339e-07	6.69679e-07	6.00802e-07	5.36862e-07	4.77866e-07	4.23737e-07	3.74326e-07	3.29421e-07	2.88765e-07	2.52069e-07	2.19026e-07	1.89323e-07	1.62653e-07	1.38722e-07	1.17258e-07	9.8017e-08	8.07896e-08
MDS	427.11	I471	Paroxysmal supraventricular tachycardia	3.85981e-06	4.09249e-06	4.32544e-06	4.55725e-06	4.7865e-06	5.01148e-06	5.23006e-06	5.43948e-06	5.63626e-06	5.81614e-06	5.97429e-06	6.10552e-06	6.20476e-06	6.26758e-06	6.29065e-06	6.27217e-06	6.21203e-06	6.11181e-06	5.97454e-06	5.8043e-06	5.60584e-06	5.38417e-06	5.14423e-06	4.89069e-06	4.62779e-06	4.35934e-06	4.0887e-06	3.81883e-06	3.55234e-06	3.29149e-06	3.03823e-06	2.79416e-06	2.5606e-06	2.3385e-06	2.12851e-06	1.93096e-06	1.74591e-06	1.57312e-06	1.41217e-06	1.26247e-06	1.1233e-06	9.9387e-07	8.73374e-07	7.61027e-07	6.56113e-07	5.58047e-07
MDS	427.12	I470	Paroxysmal ventricular tachycardia	1.24214e-06	1.29389e-06	1.34299e-06	1.38902e-06	1.43155e-06	1.47014e-06	1.50426e-06	1.53325e-06	1.55633e-06	1.57256e-06	1.58099e-06	1.58067e-06	1.5708e-06	1.55086e-06	1.52069e-06	1.48057e-06	1.43121e-06	1.37369e-06	1.30934e-06	1.23969e-06	1.16627e-06	1.09056e-06	1.01391e-06	9.37492e-07	8.62302e-07	7.89152e-07	7.18692e-07	6.51429e-07	5.87744e-07	5.27908e-07	4.72096e-07	4.20394e-07	3.7281e-07	3.29283e-07	2.89691e-07	2.53863e-07	2.21589e-07	1.9263e-07	1.66731e-07	1.4363e-07	1.23066e-07	1.04788e-07	8.85611e-08	7.41685e-08	6.14171e-08	5.01399e-08
MDS	427.2	I48	Atrial fibrillation and flutter	1.97053e-06	2.07082e-06	2.16892e-06	2.2641e-06	2.35564e-06	2.44271e-06	2.52432e-06	2.59922e-06	2.66587e-06	2.72243e-06	2.76691e-06	2.79722e-06	2.81148e-06	2.80817e-06	2.78637e-06	2.74592e-06	2.68741e-06	2.61218e-06	2.52217e-06	2.41966e-06	2.30718e-06	2.18723e-06	2.06218e-06	1.93421e-06	1.80522e-06	1.67684e-06	1.55047e-06	1.42727e-06	1.30821e-06	1.19408e-06	1.08549e-06	9.82896e-07	8.8661e-07	7.96796e-07	7.13489e-07	6.36604e-07	5.65952e-07	5.01259e-07	4.4219e-07	3.88364e-07	3.39379e-07	2.94825e-07	2.54304e-07	2.17442e-07	1.839e-07	1.53393e-07
MDS	427.42	I46	Cardiac arrest	1.30297e-06	1.35744e-06	1.40915e-06	1.45766e-06	1.50253e-06	1.54329e-06	1.57938e-06	1.61011e-06	1.63465e-06	1.65203e-06	1.66123e-06	1.66125e-06	1.65125e-06	1.63067e-06	1.59934e-06	1.55755e-06	1.50602e-06	1.44588e-06	1.37855e-06	1.3056e-06	1.22865e-06	1.14925e-06	1.06883e-06	9.88604e-07	9.09633e-07	8.32769e-07	7.58697e-07	6.87955e-07	6.20946e-07	5.57959e-07	4.99181e-07	4.44706e-07	3.94547e-07	3.48643e-07	3.06869e-07	2.69048e-07	2.34962e-07	2.04361e-07	1.76979e-07	1.52541e-07	1.30774e-07	1.11415e-07	9.42177e-08	7.89535e-08	6.542e-08	5.34418e-08
MDS	427.5	I499	Arrhythmia (cardiac) NOS	9.80904e-06	1.12703e-05	1.2929e-05	1.48092e-05	1.69377e-05	1.93435e-05	2.20568e-05	2.51072e-05	2.85224e-05	3.23253e-05	3.65317e-05	4.11487e-05	4.61732e-05	5.15925e-05	5.73854e-05	6.35257e-05	6.99852e-05	7.67372e-05	8.37595e-05	9.1036e-05	9.85565e-05	0.000106316	0.000114315	0.000122553	0.000131033	0.000139755	0.000148719	0.000157922	0.000167363	0.000177045	0.00018697	0.000197145	0.000207579	0.000218284	0.000229267	0.000240529	0.000252053	0.000263794	0.000275669	0.000287532	0.000299155	0.000310204	0.0003202	0.000328484	0.000334183	0.000336178
MDS	428.1	I509	Congestive heart failure (CHF) NOS	1.09963e-06	1.14687e-06	1.19193e-06	1.23445e-06	1.27404e-06	1.3103e-06	1.34276e-06	1.3708e-06	1.39372e-06	1.41066e-06	1.42073e-06	1.42304e-06	1.41683e-06	1.40159e-06	1.37711e-06	1.34359e-06	1.30161e-06	1.25208e-06	1.19618e-06	1.13524e-06	1.07062e-06	1.00365e-06	9.35526e-07	8.67328e-07	7.99959e-07	7.34169e-07	6.70562e-07	6.09619e-07	5.51709e-07	4.97104e-07	4.45986e-07	3.98462e-07	3.54563e-07	3.14259e-07	2.77463e-07	2.4404e-07	2.13815e-07	1.86587e-07	1.62137e-07	1.40236e-07	1.20653e-07	1.03168e-07	8.75682e-08	7.36608e-08	6.1272e-08	5.02522e-08
MDS	428.2	I5082	Heart failure NOS	1.0652e-06	1.11e-06	1.1526e-06	1.19263e-06	1.22975e-06	1.26357e-06	1.29362e-06	1.31934e-06	1.34004e-06	1.35494e-06	1.36317e-06	1.36393e-06	1.35649e-06	1.3404e-06	1.31549e-06	1.28197e-06	1.24044e-06	1.19179e-06	1.13718e-06	1.07788e-06	1.01521e-06	9.50456e-07	8.84759e-07	8.19142e-07	7.54465e-07	6.91434e-07	6.30617e-07	5.7246e-07	5.17302e-07	4.6539e-07	4.16884e-07	3.7187e-07	3.30367e-07	2.92333e-07	2.57672e-07	2.26247e-07	1.97882e-07	1.72379e-07	1.49522e-07	1.29089e-07	1.10857e-07	9.4612e-08	8.01519e-08	6.72908e-08	5.58623e-08	4.5723e-08
MDS	433	I68	Cerebrovascular disease	1.82062e-06	1.90835e-06	1.99347e-06	2.07532e-06	2.15322e-06	2.22644e-06	2.2941e-06	2.3551e-06	2.40807e-06	2.45143e-06	2.48345e-06	2.50238e-06	2.50664e-06	2.49503e-06	2.46691e-06	2.42229e-06	2.3619e-06	2.2871e-06	2.19973e-06	2.10198e-06	1.99616e-06	1.88455e-06	1.7693e-06	1.65234e-06	1.53535e-06	1.41974e-06	1.30671e-06	1.19724e-06	1.09212e-06	9.91967e-07	8.97261e-07	8.08326e-07	7.25359e-07	6.48432e-07	5.77506e-07	5.12442e-07	4.53017e-07	3.98943e-07	3.49883e-07	3.05472e-07	2.6533e-07	2.2908e-07	1.96358e-07	1.66825e-07	1.40175e-07	1.16149e-07
MDS	433.1	I650	Occlusion and stenosis of precerebral arteries	1.96093e-06	2.0379e-06	2.11014e-06	2.17701e-06	2.23786e-06	2.29203e-06	2.33871e-06	2.37692e-06	2.40551e-06	2.42312e-06	2.42837e-06	2.4199e-06	2.39665e-06	2.35795e-06	2.30376e-06	2.23466e-06	2.15189e-06	2.05727e-06	1.95297e-06	1.84137e-06	1.7249e-06	1.60583e-06	1.48621e-06	1.36781e-06	1.25211e-06	1.14029e-06	1.03327e-06	9.31747e-07	8.36225e-07	7.47034e-07	6.64358e-07	5.88246e-07	5.18635e-07	4.55361e-07	3.98175e-07	3.46762e-07	3.00753e-07	2.59749e-07	2.23333e-07	1.91083e-07	1.62589e-07	1.37461e-07	1.15334e-07	9.5877e-08	7.8795e-08	6.38323e-08
MDS	433.2	I661	Occlusion of cerebral arteries	1.367e-06	1.42872e-06	1.48803e-06	1.54446e-06	1.59751e-06	1.64666e-06	1.69129e-06	1.73062e-06	1.76369e-06	1.78939e-06	1.80654e-06	1.81394e-06	1.81055e-06	1.79563e-06	1.76883e-06	1.73031e-06	1.68071e-06	1.62114e-06	1.55302e-06	1.47802e-06	1.39784e-06	1.31416e-06	1.22855e-06	1.14237e-06	1.05681e-06	9.72858e-07	8.91328e-07	8.12872e-07	7.38005e-07	6.67117e-07	6.00486e-07	5.38289e-07	4.80607e-07	4.27439e-07	3.78707e-07	3.34264e-07	2.93915e-07	2.5742e-07	2.24513e-07	1.94912e-07	1.68331e-07	1.44489e-07	1.2312e-07	1.03975e-07	8.68346e-08	7.15066e-08
MDS	433.21	I63349	Cerebral artery occlusion, with cerebral infarction	1.40115e-06	1.46512e-06	1.5267e-06	1.58539e-06	1.6407e-06	1.69208e-06	1.73889e-06	1.7803e-06	1.81535e-06	1.84287e-06	1.86163e-06	1.87038e-06	1.86804e-06	1.85381e-06	1.82732e-06	1.7887e-06	1.73859e-06	1.67811e-06	1.60872e-06	1.53211e-06	1.45005e-06	1.36426e-06	1.27634e-06	1.18773e-06	1.09963e-06	1.01309e-06	9.28944e-07	8.47881e-07	7.70441e-07	6.97038e-07	6.27969e-07	5.63429e-07	5.03512e-07	4.48225e-07	3.97498e-07	3.51188e-07	3.09098e-07	2.70987e-07	2.36585e-07	2.05604e-07	1.77751e-07	1.52738e-07	1.30289e-07	1.10152e-07	9.20959e-08	7.59257e-08
MDS	433.3	I6782	Cerebral ischemia	5.53915e-10	6.82227e-10	8.44148e-10	1.04954e-09	1.31147e-09	1.64724e-09	2.07984e-09	2.63982e-09	3.36769e-09	4.31727e-09	5.56e-09	7.19087e-09	9.33652e-09	1.21665e-08	1.59092e-08	2.08743e-08	2.74851e-08	3.63252e-08	4.82052e-08	6.42606e-08	8.6093e-08	1.15979e-07	1.57178e-07	2.14389e-07	2.94439e-07	4.07321e-07	5.67786e-07	7.97785e-07	1.13027e-06	1.61513e-06	2.32863e-06	3.38846e-06	4.97791e-06	7.38525e-06	1.10682e-05	1.67603e-05	2.56478e-05	3.96654e-05	6.19925e-05	9.78898e-05	0.000156107	0.000251244	0.000407677	0.00066598	0.0010931	0.00179777
MDS	433.31	G459	Transient cerebral ischemia	2.5079e-06	2.64911e-06	2.7892e-06	2.92727e-06	3.06237e-06	3.19342e-06	3.31908e-06	3.43763e-06	3.54692e-06	3.64439e-06	3.72711e-06	3.79203e-06	3.83624e-06	3.85727e-06	3.85337e-06	3.8238e-06	3.76884e-06	3.68984e-06	3.58897e-06	3.46902e-06	3.33315e-06	3.18459e-06	3.02649e-06	2.86177e-06	2.69307e-06	2.52271e-06	2.35269e-06	2.18476e-06	2.02043e-06	1.86096e-06	1.70742e-06	1.56066e-06	1.42132e-06	1.28985e-06	1.16652e-06	1.05138e-06	9.44353e-07	8.45201e-07	7.53579e-07	6.69054e-07	5.91139e-07	5.19318e-07	4.53074e-07	3.91912e-07	3.35384e-07	2.83115e-07
MDS	433.8	I69892	Late effects of cerebrovascular disease	1.27094e-06	1.32577e-06	1.37808e-06	1.42743e-06	1.4734e-06	1.5155e-06	1.55317e-06	1.58572e-06	1.61231e-06	1.63195e-06	1.64362e-06	1.64628e-06	1.63905e-06	1.62133e-06	1.5929e-06	1.55398e-06	1.50525e-06	1.44777e-06	1.38291e-06	1.31222e-06	1.23726e-06	1.15959e-06	1.08061e-06	1.00155e-06	9.23472e-07	8.47239e-07	7.73557e-07	7.0298e-07	6.35938e-07	5.72742e-07	5.13605e-07	4.58646e-07	4.07901e-07	3.61333e-07	3.18838e-07	2.80257e-07	2.45387e-07	2.13994e-07	1.8582e-07	1.606e-07	1.38067e-07	1.17963e-07	1.00042e-07	8.40798e-08	6.98752e-08	5.72541e-08
MDS	442.11	I713	Abdominal aortic aneurysm	1.31043e-06	1.37401e-06	1.4358e-06	1.49534e-06	1.55216e-06	1.60572e-06	1.6554e-06	1.70039e-06	1.73973e-06	1.77226e-06	1.79671e-06	1.81181e-06	1.8164e-06	1.80959e-06	1.79086e-06	1.76021e-06	1.71812e-06	1.66554e-06	1.60377e-06	1.53436e-06	1.45897e-06	1.37923e-06	1.29669e-06	1.21274e-06	1.12858e-06	1.04525e-06	9.63617e-07	8.84397e-07	8.08175e-07	7.35415e-07	6.66472e-07	6.01599e-07	5.40955e-07	4.84609e-07	4.32546e-07	3.8468e-07	3.40864e-07	3.00899e-07	2.64551e-07	2.31561e-07	2.01661e-07	1.74582e-07	1.50061e-07	1.27857e-07	1.07749e-07	8.95505e-08
MDS	443.1	I7301	Raynaud's syndrome	0.000511515	0.000583289	0.000663258	0.000752078	0.000850412	0.00095889	0.00107804	0.00120822	0.00134947	0.00150146	0.00166336	0.00183381	0.00201093	0.00219238	0.00237548	0.00255745	0.00273555	0.00290727	0.00307046	0.00322334	0.00336453	0.00349296	0.00360783	0.00370853	0.00379456	0.00386549	0.00392099	0.00396084	0.00398499	0.00399356	0.00398686	0.00396536	0.0039297	0.0038806	0.00381881	0.003745	0.00365973	0.00356332	0.00345582	0.00333693	0.00320602	0.00306209	0.0029038	0.00272959	0.00253774	0.0023267
MDS	443.9	I739	Peripheral vascular disease, unspecified	1.48046e-06	1.55002e-06	1.61727e-06	1.68168e-06	1.74273e-06	1.79982e-06	1.85224e-06	1.89913e-06	1.93941e-06	1.97183e-06	1.99502e-06	2.00761e-06	2.00838e-06	1.99641e-06	1.97124e-06	1.93294e-06	1.88214e-06	1.81998e-06	1.74797e-06	1.66789e-06	1.58162e-06	1.49099e-06	1.39772e-06	1.30335e-06	1.20922e-06	1.11644e-06	1.02595e-06	9.3851e-07	8.54731e-07	7.75089e-07	6.99936e-07	6.29511e-07	5.63946e-07	5.03279e-07	4.47457e-07	3.96351e-07	3.49769e-07	3.07469e-07	2.6917e-07	2.34574e-07	2.03371e-07	1.75257e-07	1.49938e-07	1.27142e-07	1.06624e-07	8.8175e-08
MDS	447.1	I771	Stricture of artery	1.29942e-06	1.35875e-06	1.41588e-06	1.47032e-06	1.52164e-06	1.56933e-06	1.61277e-06	1.65123e-06	1.68379e-06	1.70938e-06	1.72685e-06	1.73504e-06	1.73296e-06	1.71985e-06	1.69537e-06	1.65964e-06	1.61325e-06	1.55724e-06	1.49297e-06	1.42199e-06	1.34594e-06	1.26642e-06	1.18492e-06	1.10276e-06	1.02108e-06	9.40821e-07	8.62778e-07	7.87584e-07	7.15741e-07	6.47633e-07	5.8354e-07	5.23639e-07	4.68022e-07	4.16696e-07	3.69595e-07	3.26589e-07	2.87495e-07	2.52092e-07	2.20128e-07	1.91338e-07	1.65449e-07	1.42194e-07	1.2132e-07	1.0259e-07	8.57921e-08	7.07443e-08
MDS	451.2	I8001	Phlebitis and thrombophlebitis of lower extremities	6.02165e-05	7.21117e-05	8.6183e-05	0.000102795	0.000122368	0.000145378	0.000172352	0.000203865	0.000240516	0.00028291	0.000331626	0.000387187	0.000450032	0.000520501	0.000598827	0.000685151	0.000779544	0.000882042	0.000992677	0.00111149	0.00123857	0.00137399	0.00151787	0.0016703	0.00183133	0.00200096	0.0021791	0.0023656	0.00256028	0.00276289	0.00297319	0.0031909	0.00341575	0.00364741	0.00388545	0.00412923	0.00437775	0.00462945	0.00488192	0.0051316	0.00537333	0.00559987	0.00580136	0.00596467	0.00607286	0.00610492
MDS	454.1	I8393	Varicose veins of lower extremity	3.23392e-07	3.84295e-07	4.57586e-07	5.46027e-07	6.53052e-07	7.82914e-07	9.40854e-07	1.13328e-06	1.36799e-06	1.65438e-06	2.00373e-06	2.42953e-06	2.94791e-06	3.57824e-06	4.34396e-06	5.27374e-06	6.40301e-06	7.77603e-06	9.44856e-06	1.14913e-05	1.39944e-05	1.7073e-05	2.08747e-05	2.55895e-05	3.14621e-05	3.88097e-05	4.80452e-05	5.97084e-05	7.45091e-05	9.33861e-05	0.000117588	0.000148787	0.000189231	0.000241964	0.000311124	0.000402357	0.000523392	0.00068483	0.000901206	0.00119242	0.00158556	0.0021172	0.00283596	0.00380489	0.00510264	0.00682097
MDS	455	K642	Hemorrhoids	3.16721e-06	3.32643e-06	3.48163e-06	3.6316e-06	3.77515e-06	3.91092e-06	4.03729e-06	4.15225e-06	4.25334e-06	4.33766e-06	4.40203e-06	4.44323e-06	4.45834e-06	4.44507e-06	4.40214e-06	4.32942e-06	4.22808e-06	4.10042e-06	3.94966e-06	3.77964e-06	3.59444e-06	3.39815e-06	3.19461e-06	2.9873e-06	2.77928e-06	2.57314e-06	2.37106e-06	2.17488e-06	1.98607e-06	1.80581e-06	1.63503e-06	1.47436e-06	1.32422e-06	1.18479e-06	1.05604e-06	9.37761e-07	8.29592e-07	7.31038e-07	6.41518e-07	5.6039e-07	4.86984e-07	4.2063e-07	3.60679e-07	3.06526e-07	2.57625e-07	2.13509e-07
MDS	458.1	I951	Orthostatic hypotension	5.93339e-08	7.30875e-08	9.02584e-08	1.11763e-07	1.38782e-07	1.72834e-07	2.15874e-07	2.70401e-07	3.39606e-07	4.2754e-07	5.39335e-07	6.8147e-07	8.62126e-07	1.09165e-06	1.38321e-06	1.7536e-06	2.22449e-06	2.82398e-06	3.58882e-06	4.56732e-06	5.82336e-06	7.4418e-06	9.53586e-06	1.22572e-05	1.58098e-05	2.04695e-05	2.66103e-05	3.47434e-05	4.557e-05	6.00585e-05	7.9554e-05	0.000105937	0.00014185	0.000191033	0.000258804	0.000352761	0.000483809	0.000667649	0.000926919	0.00129427	0.00181669	0.00256141	0.00362361	0.00513585	0.00727763	0.0102815
MDS	458.9	I959	Hypotension NOS	4.53194e-06	4.78501e-06	5.0354e-06	5.28141e-06	5.52126e-06	5.75294e-06	5.97397e-06	6.18123e-06	6.37082e-06	6.53812e-06	6.67791e-06	6.78479e-06	6.85362e-06	6.88012e-06	6.8614e-06	6.79632e-06	6.68568e-06	6.5321e-06	6.33976e-06	6.11387e-06	5.86027e-06	5.58492e-06	5.29357e-06	4.99156e-06	4.68366e-06	4.37404e-06	4.06633e-06	3.76363e-06	3.46857e-06	3.1834e-06	2.9099e-06	2.64953e-06	2.40334e-06	2.17201e-06	1.9559e-06	1.75503e-06	1.56915e-06	1.39774e-06	1.24013e-06	1.09547e-06	9.62859e-07	8.41337e-07	7.2996e-07	6.27828e-07	5.34126e-07	4.48168e-07
MDS	465	J043	Acute upper respiratory infections of multiple or unspecified sites	6.31917e-05	7.29168e-05	8.39175e-05	9.63254e-05	0.00011028	0.000125924	0.000143393	0.000162804	0.000184243	0.000207744	0.000233273	0.000260719	0.000289887	0.000320505	0.000352235	0.0003847	0.000417508	0.00045028	0.000482666	0.000514358	0.000545089	0.00057463	0.000602781	0.000629359	0.000654195	0.000677119	0.000697968	0.000716592	0.000732862	0.000746674	0.000757955	0.000766661	0.000772779	0.000776311	0.000777271	0.000775661	0.000771456	0.000764586	0.000754917	0.000742233	0.000726226	0.000706486	0.0006825	0.000653658	0.00061928	0.000578677
MDS	465.2	J029	Acute pharyngitis	8.37869e-05	9.36289e-05	0.000104389	0.000116124	0.000128894	0.00014275	0.000157733	0.000173857	0.000191099	0.000209391	0.000228607	0.000248563	0.000269018	0.000289693	0.000310284	0.000330486	0.000350019	0.000368645	0.000386173	0.000402468	0.000417441	0.000431043	0.000443248	0.000454049	0.000463447	0.000471445	0.000478048	0.00048327	0.000487132	0.000489666	0.000490918	0.000490942	0.000489804	0.000487568	0.000484296	0.000480029	0.000474786	0.000468543	0.000461232	0.00045272	0.000442811	0.000431229	0.000417617	0.000401536	0.000382472	0.000359867
MDS	470	J342	Septal Deviations/Turbinate Hypertrophy	2.48775e-06	2.60877e-06	2.72623e-06	2.83921e-06	2.94678e-06	3.04793e-06	3.14141e-06	3.22569e-06	3.29891e-06	3.35887e-06	3.40318e-06	3.42943e-06	3.43545e-06	3.41959e-06	3.38095e-06	3.31957e-06	3.23646e-06	3.13347e-06	3.01318e-06	2.87859e-06	2.73289e-06	2.57924e-06	2.4206e-06	2.25962e-06	2.09864e-06	1.93961e-06	1.78418e-06	1.63369e-06	1.48924e-06	1.3517e-06	1.2217e-06	1.09969e-06	9.85946e-07	8.80555e-07	7.83459e-07	6.9446e-07	6.13246e-07	5.39416e-07	4.72502e-07	4.11996e-07	3.57374e-07	3.08114e-07	2.63714e-07	2.23707e-07	1.87671e-07	1.55245e-07
MDS	471	J33	Nasal polyps	1.61638e-06	1.69014e-06	1.76111e-06	1.82872e-06	1.89239e-06	1.95148e-06	2.00525e-06	2.05276e-06	2.09288e-06	2.12427e-06	2.14551e-06	2.15518e-06	2.15202e-06	2.13513e-06	2.10408e-06	2.05903e-06	2.00076e-06	1.93054e-06	1.85009e-06	1.76135e-06	1.66638e-06	1.56715e-06	1.46553e-06	1.36316e-06	1.26145e-06	1.16159e-06	1.06456e-06	9.71128e-07	8.81926e-07	7.97423e-07	7.1796e-07	6.43752e-07	5.74904e-07	5.11419e-07	4.53208e-07	4.00104e-07	3.51875e-07	3.0824e-07	2.68882e-07	2.33468e-07	2.01659e-07	1.7312e-07	1.47535e-07	1.24608e-07	1.04076e-07	8.57125e-08
MDS	472	J310	Chronic pharyngitis and nasopharyngitis	1.67956e-06	1.75344e-06	1.82412e-06	1.89098e-06	1.95345e-06	2.01089e-06	2.06254e-06	2.10745e-06	2.1445e-06	2.17237e-06	2.18963e-06	2.1949e-06	2.18699e-06	2.16504e-06	2.12874e-06	2.07834e-06	2.01472e-06	1.93927e-06	1.85381e-06	1.76038e-06	1.66109e-06	1.55798e-06	1.45294e-06	1.34765e-06	1.2435e-06	1.14169e-06	1.04316e-06	9.48668e-07	8.58811e-07	7.74018e-07	6.94589e-07	6.20699e-07	5.52408e-07	4.8968e-07	4.32386e-07	3.80323e-07	3.33227e-07	2.90789e-07	2.52672e-07	2.18521e-07	1.87983e-07	1.60712e-07	1.36383e-07	1.14695e-07	9.53768e-08	7.81973e-08
MDS	473	S128XXS	Diseases of the larynx and vocal cords	2.30563e-06	2.71725e-06	3.20245e-06	3.77471e-06	4.45008e-06	5.24746e-06	6.18888e-06	7.29958e-06	8.60801e-06	1.01456e-05	1.19467e-05	1.40478e-05	1.64879e-05	1.93088e-05	2.2555e-05	2.62762e-05	3.05283e-05	3.53766e-05	4.0898e-05	4.71845e-05	5.43457e-05	6.25124e-05	7.18393e-05	8.25088e-05	9.47354e-05	0.00010877	0.000124906	0.000143491	0.000164933	0.00018972	0.000218432	0.000251762	0.000290545	0.00033578	0.000388663	0.000450615	0.000523313	0.000608709	0.000709025	0.000826725	0.00096441	0.00112462	0.00130945	0.00151995	0.00175507	0.0020102
MDS	474.2	J358	Chronic tonsillitis and adenoiditis	5.48598e-06	5.80903e-06	6.13102e-06	6.4499e-06	6.76354e-06	7.06946e-06	7.36459e-06	7.64501e-06	7.9058e-06	8.14103e-06	8.344e-06	8.5076e-06	8.62499e-06	8.69029e-06	8.69925e-06	8.6498e-06	8.54227e-06	8.37934e-06	8.16567e-06	7.90736e-06	7.61137e-06	7.28495e-06	6.93519e-06	6.56873e-06	6.19158e-06	5.80908e-06	5.42589e-06	5.0461e-06	4.67326e-06	4.31039e-06	3.96004e-06	3.6243e-06	3.30478e-06	3.00263e-06	2.71856e-06	2.45285e-06	2.20538e-06	1.9757e-06	1.7631e-06	1.56664e-06	1.38527e-06	1.21782e-06	1.06316e-06	9.2018e-07	7.87862e-07	6.65375e-07
MDS	475	J329	Chronic sinusitis	2.00113e-06	2.09929e-06	2.19474e-06	2.28676e-06	2.37461e-06	2.45746e-06	2.53433e-06	2.60398e-06	2.6649e-06	2.71531e-06	2.75325e-06	2.77676e-06	2.78405e-06	2.77374e-06	2.74505e-06	2.69796e-06	2.63322e-06	2.55228e-06	2.45719e-06	2.35031e-06	2.23421e-06	2.11142e-06	1.98432e-06	1.85505e-06	1.72549e-06	1.59724e-06	1.47164e-06	1.34979e-06	1.2326e-06	1.12079e-06	1.0149e-06	9.15317e-07	8.2229e-07	7.35915e-07	6.56169e-07	5.82914e-07	5.15917e-07	4.54869e-07	3.99405e-07	3.49126e-07	3.03614e-07	2.62453e-07	2.25241e-07	1.91601e-07	1.61196e-07	1.33736e-07
MDS	476	J30	Allergic rhinitis	9.34333e-06	1.00192e-05	1.07122e-05	1.14195e-05	1.2138e-05	1.28641e-05	1.35925e-05	1.43161e-05	1.50257e-05	1.57092e-05	1.63524e-05	1.69394e-05	1.74536e-05	1.78792e-05	1.82029e-05	1.84148e-05	1.85095e-05	1.84865e-05	1.83495e-05	1.81059e-05	1.77654e-05	1.73393e-05	1.68395e-05	1.62777e-05	1.56651e-05	1.50119e-05	1.43277e-05	1.36215e-05	1.29013e-05	1.21749e-05	1.14491e-05	1.07303e-05	1.0024e-05	9.33483e-06	8.66659e-06	8.02202e-06	7.40291e-06	6.81008e-06	6.24346e-06	5.70224e-06	5.18496e-06	4.68972e-06	4.21433e-06	3.7565e-06	3.31408e-06	2.88538e-06
MDS	479	J9851	Other upper respiratory disease	3.00957e-06	3.17288e-06	3.33395e-06	3.49166e-06	3.64486e-06	3.79226e-06	3.93224e-06	4.06279e-06	4.1814e-06	4.28509e-06	4.37053e-06	4.43425e-06	4.473e-06	4.4841e-06	4.46578e-06	4.41743e-06	4.33967e-06	4.23435e-06	4.10425e-06	3.95286e-06	3.78401e-06	3.60162e-06	3.40943e-06	3.21092e-06	3.00915e-06	2.80682e-06	2.60624e-06	2.40938e-06	2.21792e-06	2.03323e-06	1.85646e-06	1.68847e-06	1.52991e-06	1.38117e-06	1.24244e-06	1.11369e-06	9.94722e-07	8.85185e-07	7.84604e-07	6.92424e-07	6.08037e-07	5.30815e-07	4.60137e-07	3.95416e-07	3.36118e-07	2.81796e-07
MDS	480	J189	Pneumonia	2.10956e-06	2.20877e-06	2.3046e-06	2.39628e-06	2.48303e-06	2.56402e-06	2.63821e-06	2.70436e-06	2.76093e-06	2.80614e-06	2.83804e-06	2.85469e-06	2.85438e-06	2.83582e-06	2.79837e-06	2.74219e-06	2.66821e-06	2.57807e-06	2.474e-06	2.35855e-06	2.2344e-06	2.10422e-06	1.97045e-06	1.8353e-06	1.70068e-06	1.56818e-06	1.43914e-06	1.31461e-06	1.19548e-06	1.0824e-06	9.75861e-07	8.7618e-07	7.83532e-07	6.97949e-07	6.19341e-07	5.47506e-07	4.82156e-07	4.22931e-07	3.69422e-07	3.21195e-07	2.77802e-07	2.38805e-07	2.03782e-07	1.72342e-07	1.44135e-07	1.18859e-07
MDS	480.1	A0222	Bacterial pneumonia	1.85609e-06	1.93614e-06	2.01245e-06	2.08434e-06	2.15118e-06	2.21226e-06	2.26677e-06	2.31368e-06	2.35176e-06	2.37959e-06	2.39565e-06	2.39846e-06	2.38676e-06	2.35968e-06	2.31694e-06	2.25888e-06	2.18652e-06	2.10146e-06	2.00572e-06	1.90156e-06	1.79132e-06	1.67725e-06	1.56141e-06	1.44562e-06	1.3314e-06	1.22004e-06	1.11253e-06	1.0097e-06	9.12148e-07	8.20321e-07	7.34515e-07	6.54889e-07	5.81481e-07	5.14221e-07	4.52944e-07	3.97406e-07	3.47299e-07	3.02271e-07	2.6194e-07	2.25911e-07	1.9379e-07	1.65198e-07	1.39775e-07	1.17191e-07	9.71513e-08	7.94002e-08
MDS	480.11	J13	Pneumococcal pneumonia	2.51078e-06	2.62927e-06	2.74374e-06	2.85324e-06	2.95686e-06	3.05359e-06	3.14219e-06	3.22117e-06	3.28869e-06	3.34263e-06	3.38065e-06	3.40045e-06	3.39997e-06	3.3777e-06	3.33288e-06	3.26568e-06	3.17723e-06	3.06951e-06	2.94516e-06	2.80724e-06	2.65898e-06	2.50352e-06	2.34382e-06	2.1825e-06	2.02185e-06	1.86377e-06	1.70983e-06	1.56134e-06	1.41932e-06	1.28456e-06	1.15763e-06	1.03891e-06	9.28616e-07	8.26773e-07	7.33269e-07	6.47862e-07	5.70203e-07	4.99858e-07	4.3634e-07	3.79125e-07	3.2768e-07	2.81478e-07	2.40016e-07	2.02829e-07	1.69495e-07	1.39655e-07
MDS	495	J45909	Asthma	0.00467289	0.00542268	0.00626594	0.00720919	0.00825838	0.00941834	0.0106919	0.012079	0.0135749	0.0151698	0.016847	0.018583	0.0203475	0.0221049	0.0238158	0.0254402	0.0269395	0.0282796	0.0294319	0.0303746	0.0310924	0.0315765	0.0318233	0.0318343	0.0316148	0.0311731	0.0305207	0.0296725	0.0286468	0.0274645	0.0261489	0.0247247	0.0232176	0.021653	0.0200551	0.0184465	0.0168472	0.0152747	0.0137434	0.0122652	0.0108492	0.0095027	0.008231	0.00703825	0.00592775	0.00490253
MDS	496	J449	Chronic airway obstruction	1.67911e-07	2.10663e-07	2.64691e-07	3.33098e-07	4.19886e-07	5.30196e-07	6.70622e-07	8.49581e-07	1.07775e-06	1.36862e-06	1.73907e-06	2.21021e-06	2.8083e-06	3.56603e-06	4.52414e-06	5.73368e-06	7.25895e-06	9.18154e-06	1.16055e-05	1.46646e-05	1.85306e-05	2.34262e-05	2.96394e-05	3.75447e-05	4.76296e-05	6.05295e-05	7.70752e-05	9.83575e-05	0.000125813	0.000161341	0.000207466	0.00026755	0.000346096	0.000449153	0.000584864	0.000764223	0.00100207	0.00131844	0.00174028	0.00230367	0.00305643	0.00406115	0.00539786	0.0071655	0.00947974	0.0124632
MDS	496.1	J432	Emphysema	1.75314e-06	1.83374e-06	1.91139e-06	1.98544e-06	2.05528e-06	2.12021e-06	2.17941e-06	2.23186e-06	2.27631e-06	2.31133e-06	2.33534e-06	2.34678e-06	2.34427e-06	2.32681e-06	2.29391e-06	2.24574e-06	2.18311e-06	2.1074e-06	2.02047e-06	1.92442e-06	1.82147e-06	1.7138e-06	1.60342e-06	1.49213e-06	1.38147e-06	1.27274e-06	1.167e-06	1.06512e-06	9.67787e-07	8.75518e-07	7.88693e-07	7.07558e-07	6.32235e-07	5.62735e-07	4.98967e-07	4.40757e-07	3.87856e-07	3.39961e-07	2.96733e-07	2.5781e-07	2.22823e-07	1.91411e-07	1.63228e-07	1.37953e-07	1.15299e-07	9.50195e-08
MDS	496.21	J441	Obstructive chronic bronchitis	1.38876e-06	1.44923e-06	1.507e-06	1.56159e-06	1.61254e-06	1.65931e-06	1.70129e-06	1.73772e-06	1.76765e-06	1.79002e-06	1.80368e-06	1.80747e-06	1.80044e-06	1.78188e-06	1.75156e-06	1.70967e-06	1.65697e-06	1.59459e-06	1.52403e-06	1.44696e-06	1.36514e-06	1.28022e-06	1.19377e-06	1.10714e-06	1.0215e-06	9.37807e-07	8.56834e-07	7.79205e-07	7.05398e-07	6.35764e-07	5.70545e-07	5.09881e-07	4.5382e-07	4.02329e-07	3.553e-07	3.12566e-07	2.73907e-07	2.39071e-07	2.07778e-07	1.79739e-07	1.54662e-07	1.32264e-07	1.12277e-07	9.4454e-08	7.85741e-08	6.44465e-08
MDS	496.3	J471	Bronchiectasis	2.35445e-06	2.48264e-06	2.60924e-06	2.7334e-06	2.85423e-06	2.97073e-06	3.08166e-06	3.18545e-06	3.28015e-06	3.3634e-06	3.4326e-06	3.48502e-06	3.51807e-06	3.5296e-06	3.51818e-06	3.48326e-06	3.42528e-06	3.3456e-06	3.24637e-06	3.13026e-06	3.00022e-06	2.8593e-06	2.71041e-06	2.55624e-06	2.3992e-06	2.2414e-06	2.08463e-06	1.93047e-06	1.78024e-06	1.63504e-06	1.49577e-06	1.36316e-06	1.23773e-06	1.11982e-06	1.00961e-06	9.07101e-07	8.1216e-07	7.24533e-07	6.43866e-07	5.69737e-07	5.01681e-07	4.39212e-07	3.81848e-07	3.29131e-07	2.80645e-07	2.36043e-07
MDS	502	J8489	Postinflammatory pulmonary fibrosis	1.69588e-06	1.77617e-06	1.85387e-06	1.92836e-06	1.99904e-06	2.06523e-06	2.12611e-06	2.18067e-06	2.22768e-06	2.26568e-06	2.2931e-06	2.30835e-06	2.31001e-06	2.29702e-06	2.26883e-06	2.22549e-06	2.16773e-06	2.09683e-06	2.01454e-06	1.92289e-06	1.82403e-06	1.72008e-06	1.61301e-06	1.50461e-06	1.3964e-06	1.28968e-06	1.18553e-06	1.08485e-06	9.88325e-07	8.96525e-07	8.0986e-07	7.28609e-07	6.52933e-07	5.82879e-07	5.18393e-07	4.59332e-07	4.05477e-07	3.56552e-07	3.12238e-07	2.72191e-07	2.36059e-07	2.03489e-07	1.74146e-07	1.47715e-07	1.23915e-07	1.02506e-07
MDS	506	J86	Empyema and pneumothorax	1.61009e-06	1.68092e-06	1.74869e-06	1.81281e-06	1.87273e-06	1.92783e-06	1.9774e-06	2.02053e-06	2.05612e-06	2.08293e-06	2.09958e-06	2.10475e-06	2.09729e-06	2.07638e-06	2.0417e-06	1.99352e-06	1.93266e-06	1.86045e-06	1.77864e-06	1.68917e-06	1.59406e-06	1.49529e-06	1.39465e-06	1.29375e-06	1.19393e-06	1.09633e-06	1.00187e-06	9.11264e-07	8.25086e-07	7.43752e-07	6.6755e-07	5.96648e-07	5.31109e-07	4.70895e-07	4.15888e-07	3.65892e-07	3.20657e-07	2.79886e-07	2.43258e-07	2.10433e-07	1.81073e-07	1.54847e-07	1.31443e-07	1.10572e-07	9.19761e-08	7.54325e-08
MDS	507	R091	Pleurisy; pleural effusion	1.60434e-06	1.67626e-06	1.74528e-06	1.81081e-06	1.87229e-06	1.92911e-06	1.98052e-06	2.02562e-06	2.0633e-06	2.09226e-06	2.11113e-06	2.11853e-06	2.11327e-06	2.09448e-06	2.06181e-06	2.01546e-06	1.95621e-06	1.88539e-06	1.80469e-06	1.71606e-06	1.62152e-06	1.52304e-06	1.42244e-06	1.32134e-06	1.2211e-06	1.12289e-06	1.02763e-06	9.36097e-07	8.48863e-07	7.66378e-07	6.88951e-07	6.16775e-07	5.49933e-07	4.88409e-07	4.32099e-07	3.80822e-07	3.34339e-07	2.92362e-07	2.54573e-07	2.20639e-07	1.90222e-07	1.62991e-07	1.38634e-07	1.16859e-07	9.74083e-08	8.00568e-08
MDS	508	J982	Pulmonary collapse; interstitial and compensatory emphysema	1.70033e-06	1.78002e-06	1.85699e-06	1.93066e-06	2.00039e-06	2.06552e-06	2.12523e-06	2.17851e-06	2.22415e-06	2.2607e-06	2.2866e-06	2.30029e-06	2.30038e-06	2.28583e-06	2.25614e-06	2.21138e-06	2.15232e-06	2.08027e-06	1.99699e-06	1.90453e-06	1.80504e-06	1.70065e-06	1.59332e-06	1.48483e-06	1.3767e-06	1.27022e-06	1.16645e-06	1.06626e-06	9.70338e-07	8.79232e-07	7.93334e-07	7.12908e-07	6.38098e-07	5.68937e-07	5.05358e-07	4.47206e-07	3.94253e-07	3.46215e-07	3.02767e-07	2.63563e-07	2.28246e-07	1.96464e-07	1.6788e-07	1.42181e-07	1.19085e-07	9.83512e-08
MDS	509.1	J969	Respiratory failure	1.30817e-06	1.36459e-06	1.41842e-06	1.4692e-06	1.51648e-06	1.55978e-06	1.59851e-06	1.63197e-06	1.65927e-06	1.67943e-06	1.69137e-06	1.69403e-06	1.68652e-06	1.6682e-06	1.63886e-06	1.59872e-06	1.54848e-06	1.48925e-06	1.42243e-06	1.34961e-06	1.27241e-06	1.19243e-06	1.11111e-06	1.02972e-06	9.49349e-07	8.70888e-07	7.9506e-07	7.22438e-07	6.53461e-07	5.88449e-07	5.27621e-07	4.71097e-07	4.18915e-07	3.71035e-07	3.27349e-07	2.87692e-07	2.51856e-07	2.19598e-07	1.90653e-07	1.64747e-07	1.41606e-07	1.20962e-07	1.02565e-07	8.61831e-08	7.1608e-08	5.86612e-08
MDS	519.8	J988	Other diseases of respiratory system, NEC	3.34906e-06	3.53421e-06	3.71727e-06	3.89699e-06	4.07209e-06	4.2411e-06	4.40222e-06	4.55317e-06	4.69112e-06	4.81266e-06	4.91402e-06	4.99123e-06	5.04054e-06	5.05885e-06	5.04405e-06	4.99532e-06	4.91327e-06	4.79983e-06	4.65808e-06	4.49186e-06	4.30542e-06	4.10314e-06	3.88924e-06	3.66761e-06	3.44173e-06	3.21466e-06	2.98902e-06	2.76709e-06	2.55078e-06	2.34172e-06	2.14121e-06	1.95031e-06	1.76978e-06	1.60012e-06	1.44159e-06	1.2942e-06	1.15775e-06	1.03189e-06	9.1611e-07	8.09793e-07	7.12271e-07	6.22847e-07	5.40826e-07	4.65549e-07	3.96419e-07	3.32933e-07
MDS	520.2	K011	Disturbances in tooth eruption	2.9026e-06	3.04713e-06	3.18782e-06	3.32359e-06	3.45334e-06	3.57584e-06	3.68962e-06	3.79286e-06	3.88331e-06	3.95835e-06	4.0151e-06	4.05066e-06	4.06239e-06	4.04825e-06	4.00709e-06	3.93886e-06	3.84466e-06	3.72661e-06	3.5877e-06	3.43142e-06	3.26152e-06	3.08173e-06	2.89555e-06	2.70615e-06	2.5163e-06	2.32835e-06	2.14428e-06	1.96573e-06	1.79403e-06	1.63026e-06	1.4752e-06	1.32945e-06	1.19335e-06	1.06705e-06	9.50512e-07	8.43534e-07	7.45769e-07	6.56761e-07	5.75971e-07	5.0281e-07	4.36665e-07	3.76921e-07	3.22987e-07	2.74312e-07	2.30396e-07	1.90813e-07
MDS	521.1	K02	Dental caries	3.66343e-06	3.86867e-06	4.07193e-06	4.27186e-06	4.46703e-06	4.65585e-06	4.83631e-06	5.00589e-06	5.16146e-06	5.29925e-06	5.41505e-06	5.50445e-06	5.56325e-06	5.58794e-06	5.5761e-06	5.52676e-06	5.44049e-06	5.31935e-06	5.16663e-06	4.98653e-06	4.7837e-06	4.56295e-06	4.32891e-06	4.08588e-06	3.83772e-06	3.5878e-06	3.33906e-06	3.09403e-06	2.85486e-06	2.62337e-06	2.40107e-06	2.18913e-06	1.98845e-06	1.79962e-06	1.62295e-06	1.4585e-06	1.30607e-06	1.1653e-06	1.03563e-06	9.16408e-07	8.06908e-07	7.06364e-07	6.14013e-07	5.29131e-07	4.5106e-07	3.79248e-07
MDS	522.5	K047	Periapical abscess	2.13866e-05	2.29099e-05	2.44637e-05	2.60404e-05	2.76318e-05	2.92279e-05	3.08156e-05	3.23778e-05	3.3892e-05	3.53303e-05	3.66601e-05	3.78453e-05	3.88494e-05	3.96383e-05	4.01838e-05	4.04666e-05	4.04781e-05	4.02203e-05	3.97054e-05	3.89533e-05	3.79896e-05	3.68425e-05	3.55414e-05	3.41148e-05	3.25898e-05	3.09911e-05	2.93415e-05	2.76617e-05	2.59708e-05	2.4286e-05	2.26226e-05	2.09942e-05	1.94124e-05	1.78867e-05	1.64244e-05	1.50303e-05	1.37074e-05	1.24565e-05	1.12767e-05	1.01656e-05	9.11965e-06	8.13465e-06	7.20592e-06	6.32881e-06	5.49901e-06	4.71314e-06
MDS	523.32	K045	Chronic periodontitis	2.93778e-06	3.0936e-06	3.24676e-06	3.39616e-06	3.54069e-06	3.67906e-06	3.80974e-06	3.93078e-06	4.03979e-06	4.13392e-06	4.21001e-06	4.2648e-06	4.29525e-06	4.2989e-06	4.27419e-06	4.22065e-06	4.13907e-06	4.03132e-06	3.90023e-06	3.74924e-06	3.58211e-06	3.40265e-06	3.21451e-06	3.02101e-06	2.82512e-06	2.62939e-06	2.43601e-06	2.24684e-06	2.06344e-06	1.88708e-06	1.71878e-06	1.55933e-06	1.40927e-06	1.26892e-06	1.13841e-06	1.01765e-06	9.06406e-07	8.04293e-07	7.10829e-07	6.25452e-07	5.47561e-07	4.76541e-07	4.11786e-07	3.52726e-07	2.98846e-07	2.49709e-07
MDS	525	K0850	Other diseases of the teeth and supporting structures	5.87451e-06	6.25546e-06	6.6403e-06	7.02699e-06	7.41336e-06	7.79679e-06	8.17395e-06	8.54045e-06	8.89069e-06	9.21773e-06	9.51354e-06	9.76942e-06	9.97666e-06	1.01274e-05	1.02154e-05	1.02367e-05	1.01903e-05	1.00776e-05	9.9026e-06	9.67113e-06	9.39022e-06	9.06747e-06	8.71055e-06	8.32679e-06	7.92299e-06	7.50533e-06	7.07935e-06	6.65003e-06	6.22184e-06	5.79875e-06	5.38424e-06	4.98133e-06	4.59252e-06	4.21977e-06	3.86453e-06	3.52769e-06	3.20967e-06	2.91039e-06	2.62939e-06	2.36588e-06	2.11884e-06	1.88708e-06	1.66936e-06	1.46441e-06	1.27112e-06	1.08855e-06
MDS	528	K1370	Diseases of the oral soft tissues, excluding lesions specific for gingiva and tongue	7.24579e-06	7.72497e-06	8.21016e-06	8.69889e-06	9.18846e-06	9.67565e-06	1.01563e-05	1.0625e-05	1.10746e-05	1.14965e-05	1.18806e-05	1.22157e-05	1.24909e-05	1.26961e-05	1.28231e-05	1.28667e-05	1.28252e-05	1.27002e-05	1.24963e-05	1.22206e-05	1.18816e-05	1.14888e-05	1.10516e-05	1.05791e-05	1.008e-05	9.56183e-06	9.03168e-06	8.49584e-06	7.95998e-06	7.42918e-06	6.90794e-06	6.40014e-06	5.90906e-06	5.43729e-06	4.98678e-06	4.55878e-06	4.15389e-06	3.77212e-06	3.41297e-06	3.07551e-06	2.7585e-06	2.46047e-06	2.17988e-06	1.91517e-06	1.66491e-06	1.42798e-06
MDS	529	K143	Diseases and other conditions of the tongue	6.1303e-06	6.59276e-06	7.07017e-06	7.56112e-06	8.06393e-06	8.57644e-06	9.09555e-06	9.61686e-06	1.01343e-05	1.064e-05	1.11245e-05	1.15766e-05	1.1985e-05	1.23382e-05	1.26263e-05	1.28417e-05	1.29795e-05	1.3038e-05	1.30186e-05	1.29251e-05	1.2763e-05	1.25392e-05	1.22609e-05	1.19353e-05	1.15697e-05	1.11704e-05	1.07438e-05	1.02956e-05	9.83135e-06	9.35619e-06	8.87498e-06	8.3922e-06	7.91189e-06	7.43759e-06	6.97222e-06	6.51804e-06	6.07658e-06	5.6487e-06	5.23453e-06	4.83361e-06	4.44493e-06	4.06706e-06	3.69827e-06	3.33667e-06	2.98042e-06	2.62802e-06
MDS	530.1	K20	Esophagitis, GERD and related diseases	1.84088e-06	1.925e-06	2.00591e-06	2.08294e-06	2.15545e-06	2.22269e-06	2.28382e-06	2.33776e-06	2.38321e-06	2.41866e-06	2.44249e-06	2.45308e-06	2.449e-06	2.42923e-06	2.39331e-06	2.34143e-06	2.27447e-06	2.19392e-06	2.10173e-06	2.00015e-06	1.8915e-06	1.77807e-06	1.66198e-06	1.54509e-06	1.42904e-06	1.31516e-06	1.20456e-06	1.09814e-06	9.96598e-07	9.00471e-07	8.10136e-07	7.25836e-07	6.47682e-07	5.75671e-07	5.09695e-07	4.49557e-07	3.94986e-07	3.45659e-07	3.0121e-07	2.61256e-07	2.25409e-07	1.93285e-07	1.64522e-07	1.38783e-07	1.15767e-07	9.52141e-08
MDS	530.11	K219	GERD	0.00141619	0.00169988	0.0020321	0.00241934	0.00286856	0.00338705	0.00398206	0.00466042	0.00542782	0.0062881	0.00724243	0.00828856	0.00942036	0.0106276	0.0118965	0.0132098	0.0145487	0.015893	0.0172227	0.0185185	0.0197622	0.020937	0.0220273	0.0230185	0.0238977	0.0246532	0.0252751	0.0257555	0.0260889	0.026272	0.0263045	0.0261886	0.0259289	0.025532	0.0250059	0.0243593	0.0236011	0.0227394	0.0217816	0.0207336	0.0196002	0.0183847	0.0170896	0.015717	0.0142694	0.0127519
MDS	530.12	K221	Ulcer of esophagus	1.20642e-06	1.25731e-06	1.3057e-06	1.35118e-06	1.39333e-06	1.43173e-06	1.46584e-06	1.49503e-06	1.51851e-06	1.53537e-06	1.54467e-06	1.54546e-06	1.53694e-06	1.51859e-06	1.49022e-06	1.45208e-06	1.40484e-06	1.34953e-06	1.28745e-06	1.22008e-06	1.14889e-06	1.07535e-06	1.00075e-06	9.26268e-07	8.52869e-07	7.81357e-07	7.12377e-07	6.46434e-07	5.83914e-07	5.25092e-07	4.7015e-07	4.19184e-07	3.72213e-07	3.29186e-07	2.89995e-07	2.54479e-07	2.22439e-07	1.93648e-07	1.67859e-07	1.44819e-07	1.24275e-07	1.05985e-07	8.97162e-08	7.52594e-08	6.2425e-08	5.105e-08
MDS	530.13	K227	Barrett's esophagus	1.10185e-06	1.14853e-06	1.19295e-06	1.23474e-06	1.27352e-06	1.30889e-06	1.34038e-06	1.3674e-06	1.38921e-06	1.40501e-06	1.41391e-06	1.41504e-06	1.40766e-06	1.39128e-06	1.36573e-06	1.33123e-06	1.28838e-06	1.2381e-06	1.18161e-06	1.12021e-06	1.05528e-06	9.88144e-07	9.20001e-07	8.51911e-07	7.84769e-07	7.19314e-07	6.56136e-07	5.95705e-07	5.38375e-07	4.84404e-07	4.33962e-07	3.87142e-07	3.43965e-07	3.04389e-07	2.68318e-07	2.35608e-07	2.0608e-07	1.79528e-07	1.55727e-07	1.34448e-07	1.1546e-07	9.85405e-08	8.34789e-08	7.00821e-08	5.81774e-08	4.76156e-08
MDS	530.14	K210	Reflux esophagitis	1.85862e-06	1.94473e-06	2.02774e-06	2.10698e-06	2.18176e-06	2.25136e-06	2.31489e-06	2.37126e-06	2.41914e-06	2.45699e-06	2.48312e-06	2.49586e-06	2.49374e-06	2.47567e-06	2.44114e-06	2.39031e-06	2.32404e-06	2.24379e-06	2.15153e-06	2.0495e-06	1.94008e-06	1.82557e-06	1.70813e-06	1.58967e-06	1.47185e-06	1.35604e-06	1.2434e-06	1.13485e-06	1.03112e-06	9.32777e-07	8.40227e-07	7.53733e-07	6.73431e-07	5.99334e-07	5.31349e-07	4.69289e-07	4.12892e-07	3.61836e-07	3.15759e-07	2.74275e-07	2.36993e-07	2.03527e-07	1.73507e-07	1.46593e-07	1.22478e-07	1.00898e-07
MDS	530.2	I8510	Esophageal bleeding (varices/hemorrhage)	1.5947e-06	1.66827e-06	1.73916e-06	1.80682e-06	1.87067e-06	1.93008e-06	1.9843e-06	2.03241e-06	2.07326e-06	2.10554e-06	2.12781e-06	2.13865e-06	2.13678e-06	2.12129e-06	2.09174e-06	2.04825e-06	1.99156e-06	1.92292e-06	1.84402e-06	1.75676e-06	1.66318e-06	1.56525e-06	1.46481e-06	1.36348e-06	1.26269e-06	1.16362e-06	1.06723e-06	9.74332e-07	8.85542e-07	8.01344e-07	7.22086e-07	6.47995e-07	5.79188e-07	5.15678e-07	4.57386e-07	4.04155e-07	3.55762e-07	3.11933e-07	2.72361e-07	2.36715e-07	2.04662e-07	1.75872e-07	1.5003e-07	1.26845e-07	1.06054e-07	8.74332e-08
MDS	530.3	K222	Stricture and stenosis of esophagus	1.36343e-06	1.4227e-06	1.47932e-06	1.53281e-06	1.58269e-06	1.62846e-06	1.66951e-06	1.70508e-06	1.73427e-06	1.75602e-06	1.76919e-06	1.77269e-06	1.76554e-06	1.74709e-06	1.71709e-06	1.67576e-06	1.62382e-06	1.5624e-06	1.49298e-06	1.41721e-06	1.33678e-06	1.25336e-06	1.16846e-06	1.08341e-06	9.99356e-07	9.17238e-07	8.37816e-07	7.61698e-07	6.89349e-07	6.21112e-07	5.57223e-07	4.97815e-07	4.42933e-07	3.92541e-07	3.46532e-07	3.0474e-07	2.66948e-07	2.32905e-07	2.02337e-07	1.74958e-07	1.50483e-07	1.28633e-07	1.09145e-07	9.17764e-08	7.63098e-08	6.25582e-08
MDS	531.2	K253	Gastric ulcer	1.88962e-06	1.97857e-06	2.06453e-06	2.1468e-06	2.2247e-06	2.29747e-06	2.3642e-06	2.42377e-06	2.4748e-06	2.51568e-06	2.54468e-06	2.56005e-06	2.56025e-06	2.54411e-06	2.51106e-06	2.46121e-06	2.39539e-06	2.31507e-06	2.22223e-06	2.11914e-06	2.00822e-06	1.89183e-06	1.77216e-06	1.65121e-06	1.53066e-06	1.41196e-06	1.2963e-06	1.18464e-06	1.07777e-06	9.76271e-07	8.80599e-07	7.91044e-07	7.07764e-07	6.30796e-07	5.60062e-07	4.95388e-07	4.36518e-07	3.83134e-07	3.34873e-07	2.91347e-07	2.52157e-07	2.16911e-07	1.85231e-07	1.56769e-07	1.31211e-07	1.08286e-07
MDS	531.3	K267	Duodenal ulcer	1.8518e-06	1.93847e-06	2.02215e-06	2.10217e-06	2.17786e-06	2.24849e-06	2.31316e-06	2.37078e-06	2.42e-06	2.45929e-06	2.48692e-06	2.50122e-06	2.50067e-06	2.48417e-06	2.45117e-06	2.40178e-06	2.33684e-06	2.25779e-06	2.16657e-06	2.06542e-06	1.95669e-06	1.84269e-06	1.72558e-06	1.60728e-06	1.48945e-06	1.37349e-06	1.26055e-06	1.15158e-06	1.04733e-06	9.48377e-07	8.55141e-07	7.67905e-07	6.86818e-07	6.11909e-07	5.43097e-07	4.80208e-07	4.22987e-07	3.7112e-07	3.24252e-07	2.82e-07	2.43975e-07	2.09792e-07	1.79083e-07	1.51507e-07	1.26757e-07	1.04569e-07
MDS	535	K29	Gastritis and duodenitis	4.29414e-06	4.53549e-06	4.77448e-06	5.00948e-06	5.23881e-06	5.46054e-06	5.67232e-06	5.87116e-06	6.05336e-06	6.21448e-06	6.34957e-06	6.45344e-06	6.52117e-06	6.54867e-06	6.53311e-06	6.47337e-06	6.37018e-06	6.22599e-06	6.04472e-06	5.83133e-06	5.59134e-06	5.33042e-06	5.05404e-06	4.76728e-06	4.47469e-06	4.18027e-06	3.88745e-06	3.59923e-06	3.31813e-06	3.04629e-06	2.78545e-06	2.537e-06	2.30197e-06	2.08104e-06	1.87454e-06	1.68253e-06	1.50476e-06	1.34078e-06	1.18992e-06	1.05141e-06	9.24388e-07	8.07939e-07	7.01169e-07	6.03221e-07	5.13321e-07	4.30818e-07
MDS	535.1	K2901	Acute gastritis	2.35181e-06	2.46693e-06	2.57879e-06	2.6865e-06	2.7892e-06	2.88591e-06	2.97547e-06	3.0564e-06	3.12695e-06	3.18502e-06	3.22833e-06	3.25457e-06	3.26167e-06	3.24803e-06	3.21279e-06	3.15594e-06	3.07839e-06	2.98191e-06	2.8689e-06	2.74218e-06	2.60479e-06	2.45969e-06	2.30971e-06	2.15737e-06	2.00486e-06	1.85408e-06	1.70657e-06	1.56364e-06	1.42632e-06	1.29546e-06	1.17168e-06	1.05542e-06	9.46941e-07	8.46348e-07	7.53596e-07	6.68509e-07	5.90799e-07	5.20093e-07	4.55954e-07	3.97904e-07	3.45449e-07	2.98096e-07	2.5537e-07	2.16828e-07	1.82071e-07	1.50757e-07
MDS	535.6	K2980	Duodenitis	1.67525e-06	1.75175e-06	1.82536e-06	1.89545e-06	1.96145e-06	2.02269e-06	2.07839e-06	2.12757e-06	2.16907e-06	2.2015e-06	2.22339e-06	2.23325e-06	2.2298e-06	2.21209e-06	2.17969e-06	2.13278e-06	2.07215e-06	1.99914e-06	1.91554e-06	1.82336e-06	1.72472e-06	1.62171e-06	1.51623e-06	1.41001e-06	1.3045e-06	1.20093e-06	1.10031e-06	1.00346e-06	9.1102e-07	8.23473e-07	7.41171e-07	6.64335e-07	5.93072e-07	5.27382e-07	4.67171e-07	4.12262e-07	3.62412e-07	3.17328e-07	2.76682e-07	2.40125e-07	2.07305e-07	1.77875e-07	1.51506e-07	1.27891e-07	1.06757e-07	8.78679e-08
MDS	535.8	K2930	Other specified gastritis	2.09843e-06	2.20011e-06	2.29878e-06	2.39366e-06	2.48398e-06	2.56888e-06	2.64732e-06	2.71803e-06	2.77942e-06	2.82967e-06	2.86676e-06	2.88866e-06	2.89355e-06	2.88005e-06	2.84741e-06	2.79565e-06	2.72562e-06	2.6389e-06	2.53763e-06	2.42436e-06	2.30174e-06	2.17245e-06	2.03897e-06	1.90354e-06	1.7681e-06	1.63431e-06	1.50353e-06	1.37692e-06	1.25537e-06	1.13963e-06	1.03022e-06	9.27526e-07	8.31774e-07	7.43041e-07	6.61277e-07	5.86317e-07	5.179e-07	4.55689e-07	3.9929e-07	3.48278e-07	3.02212e-07	2.60654e-07	2.23182e-07	1.89402e-07	1.5896e-07	1.31554e-07
MDS	537	K313	Other disorders of stomach and duodenum	2.02907e-06	2.12514e-06	2.21803e-06	2.307e-06	2.39131e-06	2.47015e-06	2.54252e-06	2.60722e-06	2.66275e-06	2.70739e-06	2.73926e-06	2.75645e-06	2.75731e-06	2.74056e-06	2.70557e-06	2.65246e-06	2.58211e-06	2.49608e-06	2.3965e-06	2.28582e-06	2.16663e-06	2.04148e-06	1.91274e-06	1.78255e-06	1.65274e-06	1.52488e-06	1.40023e-06	1.27986e-06	1.16461e-06	1.05513e-06	9.519e-07	8.55242e-07	7.65334e-07	6.82219e-07	6.05817e-07	5.35944e-07	4.72327e-07	4.14626e-07	3.62451e-07	3.15385e-07	2.72999e-07	2.34871e-07	2.00594e-07	1.69793e-07	1.42128e-07	1.17309e-07
MDS	540.11	K353	Acute appendicitis	4.50838e-05	5.08758e-05	5.72971e-05	6.44027e-05	7.22505e-05	8.08985e-05	9.04003e-05	0.000100798	0.000112115	0.00012435	0.000137465	0.000151389	0.000166009	0.000181186	0.000196754	0.00021254	0.000228376	0.000244109	0.000259614	0.000274788	0.000289559	0.000303874	0.000317693	0.000330988	0.00034373	0.000355893	0.000367448	0.000378369	0.000388633	0.000398227	0.000407142	0.000415381	0.000422951	0.000429862	0.00043612	0.000441716	0.000446614	0.000450738	0.000453957	0.000456069	0.000456782	0.000455696	0.000452283	0.000445872	0.000435643	0.000420641
MDS	550.1	K4040	Inguinal hernia	2.57452e-06	2.70259e-06	2.82732e-06	2.94775e-06	3.06291e-06	3.17173e-06	3.27292e-06	3.36485e-06	3.44555e-06	3.5127e-06	3.56375e-06	3.5961e-06	3.60741e-06	3.59585e-06	3.5604e-06	3.50098e-06	3.41852e-06	3.31491e-06	3.19275e-06	3.05512e-06	2.90533e-06	2.74667e-06	2.58223e-06	2.41481e-06	2.24686e-06	2.08047e-06	1.9174e-06	1.75909e-06	1.60674e-06	1.4613e-06	1.32349e-06	1.19384e-06	1.07266e-06	9.6011e-07	8.56158e-07	7.60638e-07	6.73252e-07	5.93607e-07	5.21231e-07	4.55609e-07	3.96201e-07	3.42466e-07	2.93883e-07	2.49963e-07	2.10266e-07	1.74417e-07
MDS	550.2	K441	Diaphragmatic hernia	2.81042e-06	2.9587e-06	3.10434e-06	3.24629e-06	3.38348e-06	3.51469e-06	3.63846e-06	3.75293e-06	3.85582e-06	3.94443e-06	4.01575e-06	4.06668e-06	4.09435e-06	4.09644e-06	4.07148e-06	4.01906e-06	3.93995e-06	3.83598e-06	3.70985e-06	3.56486e-06	3.40463e-06	3.23278e-06	3.05279e-06	2.86785e-06	2.68076e-06	2.49397e-06	2.30954e-06	2.12925e-06	1.95456e-06	1.78669e-06	1.62658e-06	1.47498e-06	1.33239e-06	1.19911e-06	1.07524e-06	9.60689e-07	8.55226e-07	7.58479e-07	6.69979e-07	5.89187e-07	5.15526e-07	4.48408e-07	3.87254e-07	3.31519e-07	2.80712e-07	2.34416e-07
MDS	550.4	K420	Umbilical hernia	4.09516e-06	4.96353e-06	6.01064e-06	7.27243e-06	8.79192e-06	1.06202e-05	1.28171e-05	1.5452e-05	1.86034e-05	2.23589e-05	2.68138e-05	3.20704e-05	3.82363e-05	4.54238e-05	5.37509e-05	6.33422e-05	7.43328e-05	8.68722e-05	0.00010113	0.000117299	0.000135603	0.000156297	0.000179673	0.000206061	0.000235832	0.000269397	0.000307212	0.000349784	0.000397679	0.000451534	0.000512066	0.000580084	0.000656504	0.000742355	0.000838779	0.000947022	0.0010684	0.00120425	0.00135579	0.00152399	0.0017093	0.00191124	0.00212789	0.00235511	0.00258552	0.00280731
MDS	550.5	K433	Ventral hernia	1.61881e-05	1.98609e-05	2.43128e-05	2.96966e-05	3.61916e-05	4.40068e-05	5.33812e-05	6.4583e-05	7.79057e-05	9.36605e-05	0.000112166	0.000133738	0.000158671	0.000187235	0.000219665	0.000256157	0.000296881	0.00034198	0.000391586	0.000445821	0.000504805	0.000568649	0.000637451	0.000711282	0.000790174	0.000874082	0.000962888	0.0010564	0.00115434	0.00125639	0.00136215	0.00147115	0.00158287	0.00169673	0.00181202	0.00192791	0.00204334	0.00215695	0.002267	0.00237117	0.00246648	0.00254911	0.00261422	0.00265584	0.00266678	0.00263878
MDS	555.1	K50012	Regional enteritis	2.12581e-06	2.23266e-06	2.33694e-06	2.43787e-06	2.53465e-06	2.62641e-06	2.71207e-06	2.79029e-06	2.85942e-06	2.91753e-06	2.96247e-06	2.99207e-06	3.00434e-06	2.9977e-06	2.97124e-06	2.92484e-06	2.85922e-06	2.77586e-06	2.67687e-06	2.56479e-06	2.44232e-06	2.31216e-06	2.17688e-06	2.0388e-06	1.89996e-06	1.7621e-06	1.62669e-06	1.49496e-06	1.36792e-06	1.24639e-06	1.13099e-06	1.0222e-06	9.20303e-07	8.25455e-07	7.37663e-07	6.56811e-07	5.82676e-07	5.14948e-07	4.5325e-07	3.97166e-07	3.46255e-07	3.00074e-07	2.58194e-07	2.2021e-07	1.8576e-07	1.54534e-07
MDS	555.2	K5180	Ulcerative colitis	1.78728e-06	1.87283e-06	1.95573e-06	2.03533e-06	2.11099e-06	2.18199e-06	2.24745e-06	2.3063e-06	2.35721e-06	2.39865e-06	2.42893e-06	2.44635e-06	2.44937e-06	2.43686e-06	2.4082e-06	2.36344e-06	2.3033e-06	2.22914e-06	2.14279e-06	2.04638e-06	1.9422e-06	1.83249e-06	1.71934e-06	1.60464e-06	1.49003e-06	1.3769e-06	1.26639e-06	1.15946e-06	1.05687e-06	9.59217e-07	8.66959e-07	7.80402e-07	6.99725e-07	6.24989e-07	5.56146e-07	4.93051e-07	4.35479e-07	3.83142e-07	3.35706e-07	2.92809e-07	2.54078e-07	2.19141e-07	1.87643e-07	1.59251e-07	1.33665e-07	1.10631e-07
MDS	557.1	K901	Celiac disease	6.36381e-06	6.73744e-06	7.1093e-06	7.47694e-06	7.8378e-06	8.18894e-06	8.52674e-06	8.8466e-06	9.14279e-06	9.40841e-06	9.63571e-06	9.81652e-06	9.94302e-06	1.00085e-05	1.00083e-05	9.94013e-06	9.80465e-06	9.60518e-06	9.34734e-06	9.0384e-06	8.68659e-06	8.30044e-06	7.88827e-06	7.45786e-06	7.01623e-06	6.56957e-06	6.12333e-06	5.6822e-06	5.25026e-06	4.83097e-06	4.42721e-06	4.04131e-06	3.67504e-06	3.32964e-06	3.00582e-06	2.70379e-06	2.42336e-06	2.1639e-06	1.92453e-06	1.70411e-06	1.50138e-06	1.31498e-06	1.14356e-06	9.8583e-07	8.40613e-07	7.06926e-07
MDS	558	K5282	Noninfectious gastroenteritis	0.00023895	0.000288897	0.000347807	0.000416936	0.000497637	0.000591321	0.000699401	0.000823197	0.000963811	0.00112198	0.0012979	0.0014911	0.00170031	0.00192341	0.00215751	0.00239907	0.00264407	0.00288825	0.0031273	0.00335703	0.0035735	0.00377301	0.00395221	0.00410808	0.00423795	0.00433939	0.00441043	0.0044496	0.0044561	0.00442981	0.00437132	0.00428192	0.00416356	0.0040187	0.00385021	0.00366123	0.00345498	0.00323471	0.00300354	0.00276445	0.00252023	0.0022735	0.00202673	0.00178231	0.0015426	0.00131005
MDS	560.4	K50012	Other intestinal obstruction	2.69371e-06	2.82845e-06	2.95974e-06	3.08657e-06	3.20795e-06	3.32272e-06	3.42953e-06	3.52668e-06	3.61208e-06	3.68328e-06	3.73761e-06	3.77233e-06	3.78496e-06	3.77358e-06	3.73708e-06	3.67539e-06	3.58946e-06	3.48126e-06	3.35352e-06	3.20946e-06	3.05256e-06	2.88627e-06	2.71384e-06	2.53821e-06	2.36196e-06	2.18729e-06	2.01605e-06	1.84977e-06	1.68971e-06	1.53688e-06	1.39204e-06	1.25574e-06	1.12834e-06	1.00999e-06	9.00661e-07	8.00192e-07	7.0827e-07	6.24482e-07	5.48337e-07	4.79293e-07	4.16783e-07	3.60242e-07	3.09121e-07	2.62906e-07	2.21138e-07	1.83419e-07
MDS	562.1	K5730	Diverticulosis	9.65478e-06	1.02752e-05	1.09004e-05	1.1527e-05	1.21512e-05	1.27685e-05	1.33734e-05	1.39585e-05	1.45146e-05	1.50302e-05	1.54924e-05	1.58869e-05	1.61999e-05	1.64186e-05	1.65336e-05	1.65388e-05	1.6433e-05	1.62192e-05	1.59045e-05	1.5499e-05	1.50145e-05	1.44638e-05	1.38598e-05	1.32147e-05	1.25397e-05	1.18451e-05	1.11399e-05	1.04323e-05	9.72956e-06	9.03804e-06	8.36332e-06	7.7101e-06	7.08225e-06	6.48278e-06	5.91378e-06	5.37651e-06	4.8714e-06	4.39816e-06	3.95589e-06	3.54317e-06	3.15826e-06	2.79918e-06	2.46388e-06	2.15031e-06	1.85665e-06	1.58138e-06
MDS	563	K590	Constipation	0.00769626	0.00762647	0.00756444	0.00751149	0.00746886	0.0074375	0.00741784	0.00740964	0.00741194	0.00742308	0.00744086	0.00746278	0.00748637	0.00750958	0.00753105	0.00755041	0.00756834	0.00758661	0.00760784	0.00763537	0.00767292	0.00772447	0.00779408	0.00788581	0.00800381	0.0081527	0.00833757	0.00856408	0.0088387	0.00916902	0.00956412	0.0100349	0.0105948	0.0112598	0.0120496	0.0129879	0.0141035	0.0154307	0.0170102	0.01889	0.0211245	0.0237738	0.0269	0.0305594	0.0347882	0.039578
MDS	564	K592	Functional digestive disorders	7.76484e-06	8.19279e-06	8.61444e-06	9.02668e-06	9.4263e-06	9.80971e-06	1.01726e-05	1.05094e-05	1.08136e-05	1.10772e-05	1.12915e-05	1.14475e-05	1.15369e-05	1.15528e-05	1.14908e-05	1.13497e-05	1.11315e-05	1.08412e-05	1.04866e-05	1.00771e-05	9.62308e-06	9.13493e-06	8.62272e-06	8.09568e-06	7.56199e-06	7.02876e-06	6.50208e-06	5.98713e-06	5.48824e-06	5.00896e-06	4.55213e-06	4.11989e-06	3.71376e-06	3.3346e-06	2.9827e-06	2.65782e-06	2.35926e-06	2.08596e-06	1.83656e-06	1.6095e-06	1.40311e-06	1.21571e-06	1.04562e-06	8.91288e-07	7.51289e-07	6.24414e-07
MDS	564.1	K581	Irritable Bowel Syndrome	0.00901377	0.0097927	0.0106084	0.0114594	0.0123438	0.0132585	0.0141992	0.015159	0.0161283	0.0170939	0.0180396	0.0189461	0.0197925	0.0205578	0.0212223	0.0217698	0.0221885	0.0224719	0.0226185	0.0226316	0.0225177	0.0222861	0.0219472	0.021512	0.0209916	0.0203964	0.0197362	0.0190208	0.0182597	0.0174623	0.0166376	0.0157947	0.0149416	0.014086	0.0132344	0.0123924	0.0115641	0.0107526	0.00995936	0.00918501	0.008429	0.00769005	0.00696631	0.0062557	0.00555631	0.00486695
MDS	565	K61	Anal and rectal conditions	2.81601e-06	2.95443e-06	3.08893e-06	3.21847e-06	3.34197e-06	3.45826e-06	3.56594e-06	3.66324e-06	3.74802e-06	3.81778e-06	3.86977e-06	3.90123e-06	3.90965e-06	3.89313e-06	3.85063e-06	3.78215e-06	3.6888e-06	3.57269e-06	3.43673e-06	3.28432e-06	3.1191e-06	2.94465e-06	2.76437e-06	2.58129e-06	2.39806e-06	2.21694e-06	2.0398e-06	1.86821e-06	1.70342e-06	1.54643e-06	1.39799e-06	1.25862e-06	1.12863e-06	1.00816e-06	8.97125e-07	7.95322e-07	7.02398e-07	6.179e-07	5.41299e-07	4.72019e-07	4.09464e-07	3.53039e-07	3.02174e-07	2.56335e-07	2.15042e-07	1.77883e-07
MDS	565.1	K621	Anal and rectal polyp	1.63284e-06	1.7058e-06	1.77575e-06	1.84212e-06	1.90433e-06	1.96175e-06	2.01364e-06	2.05905e-06	2.09688e-06	2.12582e-06	2.14446e-06	2.15142e-06	2.14549e-06	2.12581e-06	2.09202e-06	2.04435e-06	1.98361e-06	1.91114e-06	1.82869e-06	1.73824e-06	1.64184e-06	1.54152e-06	1.4391e-06	1.33623e-06	1.23432e-06	1.13452e-06	1.03778e-06	9.44872e-07	8.56382e-07	7.72757e-07	6.94307e-07	6.2122e-07	5.53575e-07	4.91349e-07	4.34431e-07	3.82634e-07	3.3571e-07	2.93363e-07	2.55268e-07	2.21084e-07	1.90466e-07	1.63078e-07	1.386e-07	1.16738e-07	9.72284e-08	7.98423e-08
MDS	567	K50114	Peritonitis and retroperitoneal infections	1.65661e-06	1.73382e-06	1.80835e-06	1.87961e-06	1.94701e-06	2.0099e-06	2.06747e-06	2.11877e-06	2.1626e-06	2.19756e-06	2.22216e-06	2.23488e-06	2.23437e-06	2.21965e-06	2.19022e-06	2.1462e-06	2.08831e-06	2.01784e-06	1.93653e-06	1.84635e-06	1.74942e-06	1.64778e-06	1.54335e-06	1.43785e-06	1.33276e-06	1.22932e-06	1.12856e-06	1.03132e-06	9.38274e-07	8.49927e-07	7.66664e-07	6.88735e-07	6.16276e-07	5.49315e-07	4.8778e-07	4.31518e-07	3.80305e-07	3.33863e-07	2.91874e-07	2.54001e-07	2.19896e-07	1.89216e-07	1.61635e-07	1.36848e-07	1.14582e-07	9.46014e-08
MDS	568.1	K660	Peritoneal adhesions (postoperative) (postinfection)	0.0118885	0.0119765	0.0120632	0.0121497	0.0122376	0.0123275	0.0124195	0.0125123	0.0126033	0.0126886	0.0127631	0.0128213	0.0128574	0.0128668	0.0128459	0.0127934	0.0127096	0.0125971	0.0124599	0.0123032	0.0121326	0.0119536	0.0117713	0.0115905	0.0114147	0.0112465	0.011088	0.0109405	0.0108053	0.0106837	0.0105768	0.0104857	0.0104115	0.0103553	0.0103178	0.0102996	0.0103004	0.0103192	0.0103537	0.0104001	0.0104522	0.0105013	0.0105347	0.0105354	0.0104807	0.0103414
MDS	569	K51813	Other disorders of intestine	2.53435e-06	2.66036e-06	2.78306e-06	2.90151e-06	3.01476e-06	3.12174e-06	3.22118e-06	3.31149e-06	3.39072e-06	3.45659e-06	3.50658e-06	3.53816e-06	3.54901e-06	3.53735e-06	3.50216e-06	3.44338e-06	3.36194e-06	3.2597e-06	3.13921e-06	3.00353e-06	2.85591e-06	2.69959e-06	2.53761e-06	2.37273e-06	2.20737e-06	2.04358e-06	1.88308e-06	1.7273e-06	1.57741e-06	1.43435e-06	1.29883e-06	1.17135e-06	1.05223e-06	9.4161e-07	8.39467e-07	7.4563e-07	6.59805e-07	5.816e-07	5.10553e-07	4.46152e-07	3.87866e-07	3.35163e-07	2.87529e-07	2.44482e-07	2.05589e-07	1.70481e-07
MDS	569.2	K9181	Gastrointestinal complications	2.62925e-06	2.76051e-06	2.88839e-06	3.01192e-06	3.1301e-06	3.24184e-06	3.34581e-06	3.44035e-06	3.52343e-06	3.59267e-06	3.64546e-06	3.67913e-06	3.69128e-06	3.68003e-06	3.6443e-06	3.58402e-06	3.50014e-06	3.39456e-06	3.26995e-06	3.12945e-06	2.97644e-06	2.8143e-06	2.64618e-06	2.47496e-06	2.30314e-06	2.13287e-06	1.96594e-06	1.80386e-06	1.64785e-06	1.49887e-06	1.35769e-06	1.22483e-06	1.10064e-06	9.85265e-07	8.78688e-07	7.80739e-07	6.91119e-07	6.09423e-07	5.35173e-07	4.67841e-07	4.06876e-07	3.51725e-07	3.01855e-07	2.56765e-07	2.16006e-07	1.79192e-07
MDS	571.5	K768	Other chronic nonalcoholic liver disease	4.00446e-05	4.98627e-05	6.19221e-05	7.66916e-05	9.4727e-05	0.00011668	0.000143305	0.000175455	0.000214073	0.000260174	0.000314809	0.000379028	0.00045384	0.000540166	0.000638817	0.000750477	0.000875709	0.00101497	0.00116862	0.00133697	0.00152023	0.00171855	0.00193197	0.00216036	0.00240342	0.00266057	0.00293096	0.00321344	0.0035066	0.00380879	0.00411813	0.00443255	0.00474979	0.00506737	0.00538257	0.00569225	0.00599276	0.00627969	0.00654759	0.00678972	0.00699768	0.00716113	0.00726749	0.00730175	0.00724658	0.00708287
MDS	573	K769	Other disorders of liver	3.92946e-05	4.5791e-05	5.33007e-05	6.19749e-05	7.19864e-05	8.35299e-05	9.6819e-05	0.000112082	0.000129555	0.000149471	0.000172048	0.000197479	0.000225927	0.000257519	0.000292349	0.000330497	0.000372034	0.00041705	0.000465663	0.000518037	0.000574382	0.00063496	0.000700076	0.000770076	0.000845339	0.000926267	0.00101329	0.00110687	0.00120751	0.00131579	0.00143233	0.00155785	0.00169318	0.0018392	0.00199688	0.0021672	0.00235107	0.00254924	0.00276206	0.00298928	0.00322962	0.00348032	0.00373643	0.00398992	0.00422867	0.00443525
MDS	574.1	K802	Cholelithiasis	0.0360028	0.0383351	0.0407423	0.0432221	0.0457718	0.0483862	0.0510558	0.0537647	0.0564882	0.0591922	0.0618335	0.0643609	0.0667192	0.0688532	0.0707133	0.0722596	0.0734658	0.0743198	0.0748241	0.0749925	0.0748477	0.0744171	0.0737305	0.0728173	0.071706	0.0704263	0.0690074	0.067476	0.065857	0.0641738	0.062448	0.0606999	0.0589478	0.0572078	0.0554925	0.053811	0.0521676	0.0505614	0.0489851	0.0474249	0.0458592	0.044258	0.0425823	0.0407829	0.0388004	0.0365667
MDS	574.11	K800	Cholelithiasis with acute cholecystitis	0.00554262	0.00586865	0.00620386	0.00654825	0.0069018	0.00726425	0.00763479	0.00801168	0.00839206	0.00877175	0.00914529	0.00950621	0.00984741	0.0101619	0.0104433	0.0106867	0.0108889	0.0110487	0.0111669	0.0112456	0.0112881	0.0112985	0.0112808	0.0112389	0.0111768	0.011098	0.0110059	0.0109039	0.0107947	0.0106812	0.0105661	0.010452	0.0103412	0.0102359	0.0101381	0.010049	0.00996931	0.00989864	0.00983546	0.00977671	0.00971743	0.00965025	0.00956489	0.0094475	0.00927998	0.0090397
MDS	574.12	K8013	Cholelithiasis with other cholecystitis	0.018931	0.0202057	0.0215307	0.0229057	0.0243304	0.0258031	0.0273199	0.028873	0.0304504	0.0320343	0.0336016	0.0351248	0.0365734	0.0379162	0.0391246	0.0401745	0.0410489	0.0417385	0.0422416	0.0425628	0.0427119	0.0427017	0.0425462	0.0422598	0.0418559	0.0413464	0.0407421	0.0400529	0.0392887	0.0384587	0.0375725	0.0366392	0.0356676	0.0346657	0.0336403	0.0325962	0.0315362	0.0304599	0.029364	0.0282416	0.027082	0.0258707	0.0245892	0.0232157	0.0217254	0.0200925
MDS	574.2	K8060	Calculus of bile duct	0.0133406	0.013805	0.0142739	0.0147479	0.0152278	0.0157137	0.0162046	0.0166978	0.0171884	0.0176695	0.0181319	0.0185651	0.018958	0.0193	0.0195825	0.0197994	0.0199482	0.0200297	0.0200477	0.0200084	0.0199195	0.0197893	0.0196257	0.0194363	0.0192277	0.0190054	0.0187738	0.018537	0.0182984	0.0180613	0.0178289	0.0176038	0.017389	0.0171868	0.0169989	0.0168264	0.0166691	0.0165253	0.0163913	0.0162609	0.0161248	0.01597	0.0157787	0.0155275	0.0151869	0.0147206
MDS	574.3	K812	Cholecystitis without cholelithiasis	0.0119569	0.0125451	0.01315	0.0137717	0.0144104	0.0150657	0.0157361	0.0164179	0.0171053	0.0177899	0.0184605	0.0191042	0.0197067	0.0202541	0.0207338	0.0211362	0.0214549	0.0216876	0.0218356	0.0219032	0.0218967	0.0218237	0.0216918	0.0215086	0.0212808	0.0210131	0.0207091	0.020372	0.0200048	0.0196104	0.0191917	0.0187516	0.018293	0.0178184	0.0173298	0.0168286	0.016315	0.015788	0.0152449	0.0146816	0.0140919	0.0134681	0.0128005	0.012078	0.0112882	0.0104189
MDS	575.7	K821	Other disorders of gallbladder	0.00579958	0.00613405	0.0064759	0.00682489	0.0071808	0.00754313	0.0079108	0.0082818	0.00865298	0.00901988	0.00937678	0.00971698	0.0100333	0.0103187	0.0105671	0.0107736	0.0109357	0.0110526	0.0111255	0.0111571	0.0111514	0.0111127	0.0110455	0.0109542	0.0108429	0.0107155	0.0105758	0.0104271	0.0102725	0.0101149	0.00995703	0.0098014	0.0096504	0.00950615	0.00937037	0.0092443	0.00912848	0.00902257	0.00892515	0.00883344	0.00874301	0.00864735	0.00853744	0.00840118	0.00822293	0.00798316
MDS	575.8	K832	Other disorders of biliary tract	0.00185526	0.00200396	0.00216151	0.00232835	0.00250493	0.00269165	0.0028887	0.00309593	0.0033127	0.00353778	0.00376928	0.00400469	0.00424103	0.00447503	0.00470347	0.00492345	0.00513267	0.00532957	0.0055134	0.00568413	0.00584236	0.00598905	0.00612542	0.00625277	0.00637238	0.00648565	0.00659395	0.00669866	0.00680116	0.00690291	0.00700543	0.00711036	0.00721941	0.00733429	0.00745664	0.00758785	0.00772893	0.00788016	0.00804087	0.00820899	0.00838057	0.00854909	0.00870463	0.00883289	0.00891399	0.0089215
MDS	577.1	K8590	Acute pancreatitis	0.00293338	0.0032877	0.00367327	0.00409141	0.00454333	0.00502988	0.0055513	0.0061068	0.00669419	0.00730949	0.0079467	0.0085978	0.00925295	0.00990108	0.0105306	0.0111304	0.0116905	0.0122027	0.0126609	0.0130615	0.0134022	0.0136827	0.0139036	0.0140662	0.0141724	0.0142255	0.0142293	0.0141883	0.0141068	0.0139894	0.0138408	0.013666	0.0134697	0.0132564	0.01303	0.0127939	0.0125502	0.0123	0.0120426	0.0117757	0.0114948	0.0111932	0.0108613	0.010487	0.0100548	0.0095466
MDS	578.1	K920	Hematemesis	2.00511e-06	2.10526e-06	2.20292e-06	2.29736e-06	2.38783e-06	2.4735e-06	2.55337e-06	2.62618e-06	2.69039e-06	2.74418e-06	2.78554e-06	2.81245e-06	2.82304e-06	2.81586e-06	2.79007e-06	2.74556e-06	2.68304e-06	2.60391e-06	2.51018e-06	2.40422e-06	2.2886e-06	2.16586e-06	2.0384e-06	1.9084e-06	1.77778e-06	1.64817e-06	1.52094e-06	1.39724e-06	1.27801e-06	1.16402e-06	1.05584e-06	9.53897e-07	8.58468e-07	7.69683e-07	6.87544e-07	6.11935e-07	5.42641e-07	4.79366e-07	4.21754e-07	3.6941e-07	3.21919e-07	2.78864e-07	2.39839e-07	2.04465e-07	1.72402e-07	1.43357e-07
MDS	578.2	K921	Blood in stool	2.45579e-06	2.57965e-06	2.70052e-06	2.81752e-06	2.9297e-06	3.03604e-06	3.1353e-06	3.22591e-06	3.30597e-06	3.37323e-06	3.4252e-06	3.45936e-06	3.47341e-06	3.46554e-06	3.43468e-06	3.38071e-06	3.30445e-06	3.20765e-06	3.09275e-06	2.96269e-06	2.82062e-06	2.66967e-06	2.51282e-06	2.35276e-06	2.19186e-06	2.03214e-06	1.8753e-06	1.72277e-06	1.57572e-06	1.4351e-06	1.30162e-06	1.17583e-06	1.05807e-06	9.48497e-07	8.47126e-07	7.53816e-07	6.68304e-07	5.90226e-07	5.19145e-07	4.54574e-07	3.96001e-07	3.42913e-07	2.94809e-07	2.51222e-07	2.11731e-07	1.75976e-07
MDS	578.8	K625	Hemorrhage of rectum and anus	2.87835e-06	3.02076e-06	3.15928e-06	3.29281e-06	3.42028e-06	3.54048e-06	3.65195e-06	3.75289e-06	3.8411e-06	3.914e-06	3.96875e-06	4.00251e-06	4.01267e-06	3.99727e-06	3.95519e-06	3.88641e-06	3.79203e-06	3.67421e-06	3.53588e-06	3.38054e-06	3.21189e-06	3.03362e-06	2.84919e-06	2.66172e-06	2.47395e-06	2.2882e-06	2.1064e-06	1.93016e-06	1.7608e-06	1.59934e-06	1.44658e-06	1.30306e-06	1.16912e-06	1.0449e-06	9.30338e-07	8.25235e-07	7.29238e-07	6.41888e-07	5.62649e-07	4.90934e-07	4.26134e-07	3.67642e-07	3.14873e-07	2.6728e-07	2.24371e-07	1.85723e-07
MDS	578.9	K922	Hemorrhage of gastrointestinal tract	3.0138e-06	3.17158e-06	3.32632e-06	3.47687e-06	3.62208e-06	3.76066e-06	3.891e-06	4.01115e-06	4.11866e-06	4.21066e-06	4.28395e-06	4.33527e-06	4.36158e-06	4.36047e-06	4.33043e-06	4.27111e-06	4.18338e-06	4.06928e-06	3.93175e-06	3.77437e-06	3.60102e-06	3.41562e-06	3.22189e-06	3.02324e-06	2.82266e-06	2.62275e-06	2.42571e-06	2.23341e-06	2.04739e-06	1.86892e-06	1.69898e-06	1.53833e-06	1.38748e-06	1.24671e-06	1.11609e-06	9.95511e-07	8.84692e-07	7.83215e-07	6.90562e-07	6.06146e-07	5.29341e-07	4.5951e-07	3.96035e-07	3.38328e-07	2.85864e-07	2.38194e-07
MDS	580.14	N03	Chronic glomerulonephritis, NOS	1.49248e-06	1.56551e-06	1.63656e-06	1.70507e-06	1.77052e-06	1.83229e-06	1.88965e-06	1.94169e-06	1.98727e-06	2.02509e-06	2.05368e-06	2.07158e-06	2.07744e-06	2.07023e-06	2.04937e-06	2.01482e-06	1.96713e-06	1.90738e-06	1.83705e-06	1.75792e-06	1.67188e-06	1.5808e-06	1.48645e-06	1.39043e-06	1.29413e-06	1.19874e-06	1.10524e-06	1.01448e-06	9.27131e-07	8.43722e-07	7.64668e-07	6.90265e-07	6.20698e-07	5.5605e-07	4.96307e-07	4.41375e-07	3.91084e-07	3.4521e-07	3.03485e-07	2.65615e-07	2.31292e-07	2.00207e-07	1.72061e-07	1.46576e-07	1.23501e-07	1.02621e-07
MDS	585.1	N17	Acute renal failure	1.21744e-06	1.26982e-06	1.3198e-06	1.36694e-06	1.41083e-06	1.45103e-06	1.487e-06	1.51807e-06	1.54343e-06	1.56217e-06	1.57328e-06	1.57578e-06	1.56883e-06	1.55185e-06	1.52464e-06	1.4874e-06	1.44078e-06	1.3858e-06	1.32377e-06	1.25616e-06	1.18447e-06	1.11019e-06	1.03466e-06	9.59047e-07	8.84371e-07	8.11459e-07	7.4098e-07	6.73468e-07	6.09331e-07	5.48868e-07	4.92281e-07	4.39686e-07	3.91117e-07	3.46538e-07	3.05852e-07	2.68907e-07	2.35509e-07	2.05434e-07	1.78438e-07	1.54265e-07	1.32662e-07	1.13382e-07	9.61895e-08	8.08709e-08	6.72333e-08	5.51107e-08
MDS	585.2	N19	Renal failure NOS	1.54946e-06	1.61979e-06	1.6874e-06	1.75175e-06	1.81229e-06	1.86841e-06	1.9194e-06	1.96436e-06	2.00221e-06	2.03169e-06	2.05144e-06	2.06011e-06	2.0565e-06	2.03976e-06	2.0095e-06	1.96589e-06	1.90967e-06	1.84207e-06	1.76475e-06	1.67956e-06	1.58847e-06	1.49339e-06	1.39608e-06	1.29811e-06	1.20083e-06	1.10538e-06	1.01267e-06	9.23454e-07	8.38317e-07	7.57704e-07	6.81934e-07	6.11208e-07	5.45622e-07	4.85174e-07	4.29773e-07	3.79255e-07	3.33397e-07	2.91927e-07	2.5454e-07	2.20916e-07	1.9073e-07	1.63663e-07	1.3941e-07	1.1769e-07	9.82508e-08	8.08752e-08
MDS	585.3	N189	Chronic renal failure [CKD]	1.23651e-06	1.29286e-06	1.34711e-06	1.39883e-06	1.44758e-06	1.49289e-06	1.53418e-06	1.57075e-06	1.60172e-06	1.62608e-06	1.64275e-06	1.65062e-06	1.64873e-06	1.63638e-06	1.61322e-06	1.57938e-06	1.53542e-06	1.48231e-06	1.42134e-06	1.35399e-06	1.28182e-06	1.20633e-06	1.12894e-06	1.05091e-06	9.73314e-07	8.97056e-07	8.22882e-07	7.51397e-07	6.83079e-07	6.18296e-07	5.57311e-07	5.00297e-07	4.47342e-07	3.98455e-07	3.53575e-07	3.12581e-07	2.753e-07	2.41524e-07	2.11014e-07	1.83518e-07	1.5878e-07	1.36546e-07	1.16575e-07	9.86421e-08	8.25467e-08	6.81161e-08
MDS	585.33	N183	Chronic Kidney Disease, Stage III	1.46995e-07	1.82874e-07	2.27879e-07	2.84449e-07	3.5571e-07	4.45662e-07	5.59405e-07	7.03411e-07	8.85853e-07	1.11698e-06	1.40958e-06	1.77954e-06	2.24654e-06	2.83498e-06	3.57516e-06	4.50499e-06	5.67209e-06	7.13683e-06	8.97618e-06	1.12888e-05	1.42019e-05	1.78797e-05	2.25351e-05	2.84448e-05	3.59691e-05	4.55785e-05	5.78887e-05	7.37095e-05	9.41099e-05	0.000120507	0.000154787	0.000199476	0.000257962	0.000334819	0.000436232	0.000570588	0.000749274	0.000987749	0.00130695	0.00173512	0.00231001	0.00308151	0.00411418	0.00548898	0.00730243	0.00965989
MDS	586	N289	Other disorders of the kidney and ureters	1.79092e-06	1.87669e-06	1.95982e-06	2.03967e-06	2.11558e-06	2.18683e-06	2.25256e-06	2.31168e-06	2.36287e-06	2.40458e-06	2.43512e-06	2.45279e-06	2.45605e-06	2.44375e-06	2.41526e-06	2.37063e-06	2.31059e-06	2.23648e-06	2.15013e-06	2.05369e-06	1.94943e-06	1.8396e-06	1.7263e-06	1.61142e-06	1.4966e-06	1.38323e-06	1.27247e-06	1.16527e-06	1.0624e-06	9.64458e-07	8.71903e-07	7.85046e-07	7.0407e-07	6.29038e-07	5.59904e-07	4.96525e-07	4.38678e-07	3.86076e-07	3.38384e-07	2.95242e-07	2.56277e-07	2.21116e-07	1.89402e-07	1.60804e-07	1.35021e-07	1.11798e-07
MDS	586.2	N281	Cyst of kidney, acquired	1.93324e-06	2.32472e-06	2.79665e-06	3.36609e-06	4.05386e-06	4.88524e-06	5.89063e-06	7.10626e-06	8.57473e-06	1.03456e-05	1.24758e-05	1.503e-05	1.80817e-05	2.1714e-05	2.60217e-05	3.11141e-05	3.71192e-05	4.41887e-05	5.25048e-05	6.22876e-05	7.38038e-05	8.73772e-05	0.0001034	0.000122349	0.000144799	0.000171447	0.000203139	0.000240902	0.000285993	0.000339949	0.000404665	0.00048248	0.000576291	0.000689694	0.000827145	0.000994166	0.00119757	0.00144568	0.00174862	0.00211841	0.00256906	0.00311624	0.00377643	0.004565	0.00549265	0.0065594
MDS	586.4	N134	Stricture/obstruction of ureter	1.58455e-06	1.65477e-06	1.72201e-06	1.78572e-06	1.84534e-06	1.90026e-06	1.94977e-06	1.99297e-06	2.02878e-06	2.05594e-06	2.07312e-06	2.07898e-06	2.07236e-06	2.05246e-06	2.01896e-06	1.97207e-06	1.9126e-06	1.84188e-06	1.76159e-06	1.67365e-06	1.58008e-06	1.48279e-06	1.38359e-06	1.28404e-06	1.18549e-06	1.08906e-06	9.95673e-07	9.06043e-07	8.20738e-07	7.4018e-07	6.6466e-07	5.94352e-07	5.29322e-07	4.69544e-07	4.14902e-07	3.6521e-07	3.20223e-07	2.79654e-07	2.43184e-07	2.10481e-07	1.81212e-07	1.55051e-07	1.31689e-07	1.10841e-07	9.22522e-08	7.57023e-08
MDS	590	N159	Pyelonephritis	3.65645e-06	3.86064e-06	4.06278e-06	4.26152e-06	4.45545e-06	4.64297e-06	4.82208e-06	4.99028e-06	5.14444e-06	5.28084e-06	5.39526e-06	5.48333e-06	5.54089e-06	5.56446e-06	5.55165e-06	5.5015e-06	5.41461e-06	5.29305e-06	5.14013e-06	4.96001e-06	4.75736e-06	4.53696e-06	4.30343e-06	4.06104e-06	3.81365e-06	3.56461e-06	3.31683e-06	3.07283e-06	2.83474e-06	2.60438e-06	2.38321e-06	2.17242e-06	1.97288e-06	1.78518e-06	1.60961e-06	1.44622e-06	1.29482e-06	1.15503e-06	1.0263e-06	9.07975e-07	7.99325e-07	6.99587e-07	6.08002e-07	5.23847e-07	4.46467e-07	3.75313e-07
MDS	591	N390	Urinary tract infection	1.48019e-07	1.82023e-07	2.24356e-07	2.77208e-07	3.43391e-07	4.26505e-07	5.3115e-07	6.6318e-07	8.30013e-07	1.041e-06	1.3079e-06	1.64542e-06	2.07198e-06	2.61068e-06	3.2906e-06	4.1486e-06	5.23173e-06	6.60055e-06	8.33353e-06	1.0533e-05	1.3333e-05	1.691e-05	2.14973e-05	2.74043e-05	3.50428e-05	4.49635e-05	5.79059e-05	7.48682e-05	9.72048e-05	0.000126764	0.000166081	0.000218658	0.000289355	0.000384955	0.000514975	0.000692825	0.000937466	0.00127578	0.0017459	0.00240191	0.00332022	0.00460802	0.00641391	0.00893987	0.0124519	0.0172829
MDS	592.1	N3091	Cystitis	2.36252e-06	2.46843e-06	2.56994e-06	2.66618e-06	2.75632e-06	2.83942e-06	2.9144e-06	2.97989e-06	3.03428e-06	3.07567e-06	3.10201e-06	3.11132e-06	3.10186e-06	3.0724e-06	3.02244e-06	2.95234e-06	2.86329e-06	2.75728e-06	2.63686e-06	2.50492e-06	2.36447e-06	2.21842e-06	2.06948e-06	1.92001e-06	1.77205e-06	1.6273e-06	1.48712e-06	1.35261e-06	1.22462e-06	1.1038e-06	9.90569e-07	8.852e-07	7.87789e-07	6.9829e-07	6.16528e-07	5.42221e-07	4.74996e-07	4.14418e-07	3.60007e-07	3.11261e-07	2.67676e-07	2.28762e-07	1.94054e-07	1.63122e-07	1.35582e-07	1.11102e-07
MDS	592.12	N3030	Chronic cystitis	2.51385e-06	2.62672e-06	2.7349e-06	2.83747e-06	2.93352e-06	3.02208e-06	3.10197e-06	3.17174e-06	3.22966e-06	3.27372e-06	3.30174e-06	3.3116e-06	3.30144e-06	3.26997e-06	3.21666e-06	3.14187e-06	3.04691e-06	2.93388e-06	2.8055e-06	2.66486e-06	2.51517e-06	2.35954e-06	2.20083e-06	2.04158e-06	1.88397e-06	1.72978e-06	1.58049e-06	1.43726e-06	1.301e-06	1.17238e-06	1.05188e-06	9.3976e-07	8.3613e-07	7.40939e-07	6.53998e-07	5.75003e-07	5.03557e-07	4.39193e-07	3.81398e-07	3.29638e-07	2.83375e-07	2.42085e-07	2.05272e-07	1.7248e-07	1.43298e-07	1.17372e-07
MDS	594.1	N200	Calculus of kidney	2.04771e-06	2.14671e-06	2.24275e-06	2.33509e-06	2.42298e-06	2.50558e-06	2.58188e-06	2.65064e-06	2.71034e-06	2.75917e-06	2.79518e-06	2.8164e-06	2.82106e-06	2.80781e-06	2.77591e-06	2.72541e-06	2.65711e-06	2.57256e-06	2.47386e-06	2.36346e-06	2.24398e-06	2.118e-06	1.98795e-06	1.856e-06	1.72404e-06	1.59369e-06	1.46628e-06	1.34291e-06	1.22449e-06	1.11171e-06	1.0051e-06	9.05026e-07	8.11709e-07	7.25224e-07	6.45524e-07	5.72448e-07	5.05741e-07	4.45077e-07	3.90072e-07	3.40311e-07	2.95367e-07	2.54812e-07	2.18235e-07	1.85253e-07	1.55522e-07	1.28747e-07
MDS	594.3	N201	Calculus of ureter	4.99195e-11	6.17595e-11	7.68414e-11	9.61715e-11	1.21102e-10	1.53459e-10	1.9571e-10	2.512e-10	3.24467e-10	4.21679e-10	5.51234e-10	7.246e-10	9.57495e-10	1.27158e-09	1.6969e-09	2.27545e-09	3.06641e-09	4.15392e-09	5.65869e-09	7.7554e-09	1.0699e-08	1.4865e-08	2.08108e-08	2.93716e-08	4.18096e-08	6.00507e-08	8.70616e-08	1.27457e-07	1.88489e-07	2.81673e-07	4.25498e-07	6.49973e-07	1.00436e-06	1.57048e-06	2.48571e-06	3.98352e-06	6.46494e-06	1.06265e-05	1.76901e-05	2.982e-05	5.08806e-05	8.78181e-05	0.000153171	0.000269602	0.000477936	0.00085104
MDS	594.8	N23	Renal colic	4.96429e-09	5.96023e-09	7.17854e-09	8.67461e-09	1.0519e-08	1.28015e-08	1.56362e-08	1.91673e-08	2.35768e-08	2.90931e-08	3.60026e-08	4.46636e-08	5.55255e-08	6.91538e-08	8.62647e-08	1.07773e-07	1.34857e-07	1.69049e-07	2.12355e-07	2.67422e-07	3.37764e-07	4.28068e-07	5.44616e-07	6.95876e-07	8.93315e-07	1.15256e-06	1.49502e-06	1.95023e-06	2.55923e-06	3.37937e-06	4.49145e-06	6.01016e-06	8.09942e-06	1.09952e-05	1.50398e-05	2.07326e-05	2.88064e-05	4.03427e-05	5.69426e-05	8.09835e-05	0.000115996	0.000167209	0.000242322	0.000352536	0.000513813	0.000748172
MDS	595	N132	Hydronephrosis	1.61274e-06	1.68298e-06	1.75004e-06	1.81336e-06	1.87239e-06	1.92651e-06	1.97499e-06	2.01695e-06	2.0513e-06	2.0768e-06	2.09211e-06	2.0959e-06	2.08707e-06	2.06483e-06	2.02889e-06	1.97953e-06	1.91761e-06	1.8445e-06	1.76193e-06	1.67187e-06	1.57635e-06	1.47733e-06	1.37661e-06	1.27578e-06	1.17618e-06	1.07892e-06	9.84917e-07	8.94873e-07	8.0934e-07	7.2872e-07	6.53285e-07	5.8319e-07	5.18481e-07	4.59111e-07	4.04947e-07	3.55786e-07	3.11369e-07	2.71394e-07	2.35534e-07	2.03448e-07	1.74796e-07	1.49245e-07	1.26485e-07	1.06227e-07	8.82139e-08	7.22229e-08
MDS	596	N99510	Other disorders of bladder	2.3444e-06	2.45197e-06	2.55542e-06	2.65391e-06	2.74659e-06	2.83251e-06	2.91058e-06	2.97942e-06	3.03736e-06	3.08249e-06	3.11272e-06	3.12598e-06	3.12046e-06	3.09487e-06	3.04861e-06	2.98195e-06	2.89603e-06	2.79277e-06	2.67466e-06	2.54459e-06	2.40553e-06	2.26041e-06	2.11195e-06	1.96254e-06	1.81426e-06	1.66881e-06	1.52763e-06	1.39185e-06	1.26236e-06	1.13984e-06	1.02478e-06	9.17463e-07	8.1804e-07	7.26494e-07	6.42682e-07	5.66345e-07	4.97132e-07	4.34622e-07	3.78347e-07	3.27813e-07	2.8252e-07	2.41979e-07	2.05724e-07	1.73325e-07	1.44395e-07	1.18602e-07
MDS	596.1	N320	Bladder neck obstruction	1.31599e-06	1.37132e-06	1.42388e-06	1.47323e-06	1.51893e-06	1.56048e-06	1.59734e-06	1.62878e-06	1.65396e-06	1.67192e-06	1.68159e-06	1.68197e-06	1.67221e-06	1.65171e-06	1.62032e-06	1.5783e-06	1.5264e-06	1.46574e-06	1.39777e-06	1.32407e-06	1.24627e-06	1.16596e-06	1.08457e-06	1.00335e-06	9.23376e-07	8.45504e-07	7.70438e-07	6.98723e-07	6.30773e-07	5.66885e-07	5.07251e-07	4.51968e-07	4.01053e-07	3.54447e-07	3.12025e-07	2.73609e-07	2.38978e-07	2.07883e-07	1.80053e-07	1.55211e-07	1.3308e-07	1.13394e-07	9.59018e-08	8.03738e-08	6.6604e-08	5.44146e-08
MDS	596.5	N31	Functional disorders of bladder	3.37442e-06	3.54833e-06	3.71848e-06	3.8836e-06	4.04241e-06	4.19344e-06	4.33496e-06	4.46477e-06	4.58018e-06	4.67803e-06	4.75481e-06	4.80697e-06	4.8312e-06	4.82492e-06	4.78655e-06	4.71581e-06	4.61379e-06	4.48281e-06	4.32623e-06	4.1481e-06	3.95275e-06	3.74456e-06	3.52768e-06	3.30586e-06	3.08244e-06	2.86025e-06	2.64172e-06	2.42886e-06	2.22336e-06	2.02657e-06	1.83954e-06	1.66306e-06	1.49765e-06	1.34357e-06	1.20087e-06	1.06937e-06	9.48741e-07	8.38487e-07	7.38015e-07	6.46655e-07	5.63703e-07	4.88446e-07	4.2019e-07	3.58286e-07	3.02145e-07	2.51267e-07
MDS	597.1	N35014	Urethral stricture (not specified as infectious)	2.01e-06	2.10212e-06	2.19074e-06	2.27515e-06	2.35461e-06	2.42834e-06	2.49538e-06	2.55457e-06	2.60448e-06	2.64347e-06	2.66974e-06	2.68152e-06	2.67726e-06	2.65583e-06	2.61672e-06	2.56014e-06	2.48705e-06	2.39908e-06	2.29836e-06	2.18734e-06	2.06858e-06	1.94457e-06	1.81763e-06	1.68981e-06	1.56288e-06	1.43833e-06	1.31735e-06	1.20094e-06	1.08987e-06	9.84708e-07	8.85886e-07	7.93664e-07	7.08166e-07	6.2939e-07	5.57217e-07	4.91432e-07	4.31741e-07	3.77787e-07	3.29173e-07	2.85479e-07	2.46278e-07	2.11153e-07	1.79706e-07	1.5157e-07	1.26414e-07	1.03954e-07
MDS	599	R93421	Other symptoms/disorders or the urinary system	3.88971e-06	4.07593e-06	4.25597e-06	4.42834e-06	4.59157e-06	4.74404e-06	4.88382e-06	5.00852e-06	5.11525e-06	5.20065e-06	5.26108e-06	5.29291e-06	5.2929e-06	5.25868e-06	5.18907e-06	5.08434e-06	4.94624e-06	4.7779e-06	4.58346e-06	4.36772e-06	4.13575e-06	3.8925e-06	3.64261e-06	3.39022e-06	3.1389e-06	2.89166e-06	2.65099e-06	2.41892e-06	2.19707e-06	1.98667e-06	1.78862e-06	1.60353e-06	1.43169e-06	1.27316e-06	1.12775e-06	9.95062e-07	8.74544e-07	7.65509e-07	6.67183e-07	5.78741e-07	4.99342e-07	4.28158e-07	3.64397e-07	3.07327e-07	2.56289e-07	2.10713e-07
MDS	599.4	N3945	Urinary incontinence	0.0155221	0.0177932	0.0201787	0.0226347	0.0251077	0.0275345	0.0298429	0.0319532	0.0337805	0.0352388	0.0362469	0.036736	0.0366574	0.03599	0.0347456	0.0329698	0.0307394	0.0281554	0.0253331	0.0223916	0.0194439	0.0165891	0.0139071	0.0114562	0.00927352	0.00737611	0.00576445	0.00442579	0.00333795	0.00247269	0.00179892	0.00128514	0.000901435	0.000620734	0.000419558	0.000278295	0.000181103	0.000115582	7.23082e-05	4.43128e-05	2.65791e-05	1.55861e-05	8.92247e-06	4.97705e-06	2.69861e-06	1.41781e-06
MDS	600	N401	Hyperplasia of prostate	1.57734e-06	1.64887e-06	1.71764e-06	1.78309e-06	1.84464e-06	1.90171e-06	1.95354e-06	1.99924e-06	2.0377e-06	2.06765e-06	2.08769e-06	2.09645e-06	2.09272e-06	2.07563e-06	2.04479e-06	2.00037e-06	1.94311e-06	1.8743e-06	1.79558e-06	1.70888e-06	1.61617e-06	1.5194e-06	1.42037e-06	1.32068e-06	1.2217e-06	1.12457e-06	1.03025e-06	9.39472e-07	8.52852e-07	7.70838e-07	6.93752e-07	6.218e-07	5.55077e-07	4.93582e-07	4.37222e-07	3.85831e-07	3.3918e-07	2.96993e-07	2.5896e-07	2.24755e-07	1.94048e-07	1.66512e-07	1.41839e-07	1.19743e-07	9.99674e-08	8.22903e-08
MDS	601.12	N411	Chronic prostatitis	1.40064e-06	1.45809e-06	1.51244e-06	1.56321e-06	1.60993e-06	1.65211e-06	1.68915e-06	1.72031e-06	1.74473e-06	1.7614e-06	1.76923e-06	1.7672e-06	1.75445e-06	1.73042e-06	1.69498e-06	1.64847e-06	1.59171e-06	1.52596e-06	1.45273e-06	1.37374e-06	1.29073e-06	1.20534e-06	1.11909e-06	1.03329e-06	9.49039e-07	8.67236e-07	7.88591e-07	7.13657e-07	6.42843e-07	5.76435e-07	5.14609e-07	4.57444e-07	4.04933e-07	3.56992e-07	3.13471e-07	2.74166e-07	2.38832e-07	2.07195e-07	1.78961e-07	1.53834e-07	1.31518e-07	1.11733e-07	9.42127e-08	7.87155e-08	6.50251e-08	5.29545e-08
MDS	602	N4281	Other disorders of prostate	1.37971e-06	1.43721e-06	1.49175e-06	1.54287e-06	1.5901e-06	1.63294e-06	1.6708e-06	1.70295e-06	1.7285e-06	1.74645e-06	1.75571e-06	1.75523e-06	1.74414e-06	1.72186e-06	1.68821e-06	1.6435e-06	1.58853e-06	1.5245e-06	1.4529e-06	1.37542e-06	1.29377e-06	1.20959e-06	1.12438e-06	1.03945e-06	9.55897e-07	8.74632e-07	7.96371e-07	7.21677e-07	6.50972e-07	5.84557e-07	5.22622e-07	4.65263e-07	4.12485e-07	3.6422e-07	3.20331e-07	2.80626e-07	2.4487e-07	2.12797e-07	1.84122e-07	1.58554e-07	1.35802e-07	1.15588e-07	9.76496e-08	8.17463e-08	6.76633e-08	5.5215e-08
MDS	603	N500	Other disorders of testis	1.8194e-06	1.89906e-06	1.97517e-06	2.04708e-06	2.11417e-06	2.17572e-06	2.23093e-06	2.27877e-06	2.31802e-06	2.34727e-06	2.36499e-06	2.36969e-06	2.3601e-06	2.33532e-06	2.29503e-06	2.23953e-06	2.16978e-06	2.08733e-06	1.99415e-06	1.89245e-06	1.78454e-06	1.67262e-06	1.55874e-06	1.4447e-06	1.33203e-06	1.22198e-06	1.11559e-06	1.01366e-06	9.16822e-07	8.25533e-07	7.40104e-07	6.60713e-07	5.87415e-07	5.20158e-07	4.58793e-07	4.03094e-07	3.52765e-07	3.07469e-07	2.66833e-07	2.30474e-07	1.98005e-07	1.69051e-07	1.43261e-07	1.20306e-07	9.98964e-08	8.17795e-08
MDS	603.1	N433	Hydrocele	1.75267e-06	1.83145e-06	1.90705e-06	1.97883e-06	2.04619e-06	2.10844e-06	2.16477e-06	2.21417e-06	2.25545e-06	2.28718e-06	2.30784e-06	2.31594e-06	2.31017e-06	2.28959e-06	2.2538e-06	2.20303e-06	2.13815e-06	2.06059e-06	1.97222e-06	1.87518e-06	1.77167e-06	1.66386e-06	1.55374e-06	1.44307e-06	1.33337e-06	1.2259e-06	1.12168e-06	1.02154e-06	9.26129e-07	8.35925e-07	7.51271e-07	6.72374e-07	5.99326e-07	5.32106e-07	4.70599e-07	4.14606e-07	3.63863e-07	3.18054e-07	2.76832e-07	2.39828e-07	2.06672e-07	1.77004e-07	1.50479e-07	1.2678e-07	1.05621e-07	8.67593e-08
MDS	604.1	N471	Redundant prepuce and phimosis/BXO	2.3771e-06	2.49412e-06	2.60792e-06	2.71762e-06	2.82233e-06	2.92106e-06	3.01262e-06	3.09555e-06	3.16803e-06	3.22793e-06	3.27294e-06	3.30071e-06	3.30911e-06	3.2965e-06	3.26197e-06	3.2055e-06	3.12799e-06	3.0312e-06	2.91754e-06	2.78989e-06	2.65127e-06	2.50472e-06	2.35308e-06	2.19892e-06	2.04448e-06	1.89165e-06	1.74204e-06	1.59697e-06	1.4575e-06	1.3245e-06	1.19861e-06	1.08029e-06	9.6982e-07	8.67311e-07	7.7273e-07	6.85906e-07	6.06557e-07	5.3431e-07	4.68726e-07	4.09325e-07	3.55608e-07	3.07077e-07	2.63251e-07	2.23682e-07	1.87966e-07	1.55756e-07
MDS	608	N448	Other disorders of male genital organs	2.14091e-06	2.23987e-06	2.33518e-06	2.42608e-06	2.51177e-06	2.59142e-06	2.664e-06	2.72825e-06	2.78265e-06	2.82541e-06	2.85462e-06	2.86836e-06	2.86495e-06	2.84316e-06	2.80243e-06	2.74294e-06	2.66573e-06	2.57249e-06	2.46551e-06	2.34739e-06	2.22086e-06	2.0886e-06	1.95307e-06	1.8165e-06	1.68077e-06	1.54748e-06	1.41793e-06	1.29319e-06	1.17409e-06	1.06127e-06	9.55177e-07	8.56116e-07	7.64227e-07	6.79514e-07	6.0186e-07	5.31042e-07	4.66748e-07	4.08603e-07	3.56184e-07	3.09043e-07	2.66728e-07	2.2879e-07	1.94806e-07	1.64381e-07	1.37162e-07	1.12845e-07
MDS	610.4	D241	Benign neoplasm of breast	1.63609e-08	1.92982e-08	2.28142e-08	2.70359e-08	3.21204e-08	3.82625e-08	4.57011e-08	5.47283e-08	6.56983e-08	7.90373e-08	9.52566e-08	1.14967e-07	1.38899e-07	1.67931e-07	2.03127e-07	2.45794e-07	2.97549e-07	3.60419e-07	4.36968e-07	5.30455e-07	6.45047e-07	7.86089e-07	9.60457e-07	1.17703e-06	1.44729e-06	1.78621e-06	2.21334e-06	2.75438e-06	3.44332e-06	4.32533e-06	5.4609e-06	6.93148e-06	8.84738e-06	1.13589e-05	1.4672e-05	1.90698e-05	2.49432e-05	3.28332e-05	4.34889e-05	5.79464e-05	7.76336e-05	0.000104502	0.000141185	0.000191156	0.000258841	0.000349556
MDS	611.3	N6331	Lump or mass in breast	6.96753e-06	7.30292e-06	7.62677e-06	7.93634e-06	8.22888e-06	8.5014e-06	8.75035e-06	8.97138e-06	9.15928e-06	9.30799e-06	9.41097e-06	9.46177e-06	9.45469e-06	9.38558e-06	9.2525e-06	9.05613e-06	8.79987e-06	8.4895e-06	8.13269e-06	7.73825e-06	7.31539e-06	6.87317e-06	6.41998e-06	5.96332e-06	5.50964e-06	5.06436e-06	4.63193e-06	4.21595e-06	3.81926e-06	3.44402e-06	3.09176e-06	2.76344e-06	2.45951e-06	2.17994e-06	1.92431e-06	1.69181e-06	1.48135e-06	1.29162e-06	1.12118e-06	9.68479e-07	8.31981e-07	7.10167e-07	6.01594e-07	5.0493e-07	4.18978e-07	3.42699e-07
MDS	612.2	N62	Hypertrophy of breast (Gynecomastia)	0.00128694	0.00135033	0.00141002	0.00146525	0.00151526	0.00155931	0.00159656	0.00162609	0.00164691	0.00165795	0.00165816	0.00164662	0.00162271	0.00158619	0.00153733	0.00147695	0.00140637	0.00132734	0.00124185	0.00115202	0.0010599	0.000967427	0.000876257	0.000787797	0.000703163	0.000623198	0.000548505	0.000479475	0.000416313	0.000359071	0.000307669	0.000261918	0.000221545	0.00018621	0.000155528	0.000129084	0.000106456	8.72215e-05	7.09758e-05	5.73365e-05	4.59516e-05	3.65024e-05	2.87045e-05	2.23081e-05	1.70957e-05	1.28808e-05
MDS	614.1	N736	Pelvic peritoneal adhesions, female (postoperative) (postinfection)	0.0154248	0.0147431	0.0139525	0.0130725	0.0121243	0.0111295	0.0101091	0.0090828	0.00806879	0.00708344	0.0061413	0.00525499	0.00443504	0.00368961	0.00302418	0.00244129	0.00194054	0.00151873	0.00117033	0.000888087	0.000663735	0.000488657	0.000354452	0.000253347	0.000178453	0.000123882	8.47578e-05	5.71529e-05	3.79821e-05	2.48769e-05	1.60576e-05	1.02147e-05	6.40352e-06	3.95594e-06	2.40819e-06	1.44443e-06	8.53479e-07	4.96663e-07	2.84533e-07	1.60385e-07	8.88845e-08	4.83811e-08	2.58302e-08	1.35024e-08	6.89465e-09	3.4285e-09
MDS	614.51	N72	Cervicitis and endocervicitis	1.8052e-06	1.87617e-06	1.94277e-06	2.00438e-06	2.06041e-06	2.11024e-06	2.15312e-06	2.18816e-06	2.21427e-06	2.23023e-06	2.23474e-06	2.22657e-06	2.20475e-06	2.16867e-06	2.1183e-06	2.05419e-06	1.9775e-06	1.88991e-06	1.79343e-06	1.69028e-06	1.58269e-06	1.47275e-06	1.36237e-06	1.25318e-06	1.14653e-06	1.04351e-06	9.44974e-07	8.51556e-07	7.63715e-07	6.8175e-07	6.05825e-07	5.35979e-07	4.72147e-07	4.14171e-07	3.61818e-07	3.14789e-07	2.72743e-07	2.35306e-07	2.02092e-07	1.7271e-07	1.46779e-07	1.2394e-07	1.03855e-07	8.62196e-08	7.07601e-08	5.7241e-08
MDS	615	N804	Endometriosis	1.95492e-06	2.03146e-06	2.10321e-06	2.1695e-06	2.22971e-06	2.28315e-06	2.32902e-06	2.36636e-06	2.394e-06	2.41062e-06	2.41482e-06	2.4053e-06	2.38099e-06	2.34128e-06	2.28613e-06	2.21616e-06	2.13265e-06	2.03741e-06	1.93263e-06	1.82072e-06	1.70409e-06	1.58501e-06	1.46554e-06	1.34743e-06	1.23215e-06	1.12086e-06	1.01448e-06	9.13685e-07	8.1897e-07	7.30647e-07	6.48883e-07	5.73714e-07	5.05063e-07	4.42753e-07	3.86522e-07	3.36047e-07	2.90951e-07	2.50829e-07	2.1526e-07	1.83819e-07	1.56095e-07	1.31698e-07	1.10263e-07	9.14595e-08	7.49938e-08	6.06106e-08
MDS	618.1	N8181	Prolapse of vaginal walls	0.00797092	0.00977716	0.0118254	0.0140987	0.016564	0.0191694	0.0218434	0.0244944	0.0270128	0.0292755	0.0311543	0.0325263	0.033288	0.0333679	0.0327384	0.0314216	0.0294887	0.027053	0.0242568	0.0212556	0.018202	0.015232	0.012456	0.00995288	0.00777013	0.00592585	0.00441402	0.00321062	0.0022799	0.00158021	0.00106877	0.000705228	0.000453883	0.000284854	0.000174279	0.000103915	6.03599e-05	3.4139e-05	1.87897e-05	1.00559e-05	5.22801e-06	2.63709e-06	1.28858e-06	6.08743e-07	2.77322e-07	1.21435e-07
MDS	618.2	N814	Uterine/Uterovaginal prolapse	0.000451421	0.000437946	0.000422248	0.000404587	0.000385247	0.000364518	0.000342679	0.000319991	0.000296702	0.000273048	0.000249268	0.00022561	0.000202336	0.000179718	0.00015803	0.000137531	0.000118445	0.000100947	8.51497e-05	7.11011e-05	5.87874e-05	4.8142e-05	3.90581e-05	3.1401e-05	2.50212e-05	1.97636e-05	1.54764e-05	1.20161e-05	9.25071e-06	7.06221e-06	5.34676e-06	4.01473e-06	2.98998e-06	2.20878e-06	1.61853e-06	1.17644e-06	8.48123e-07	6.06338e-07	4.29739e-07	3.01806e-07	2.0989e-07	1.44408e-07	9.81715e-08	6.58323e-08	4.3449e-08	2.81396e-08
MDS	619.2	O34529	Disorders of uterus, NEC	1.88855e-06	1.96343e-06	2.0338e-06	2.099e-06	2.15842e-06	2.21139e-06	2.25714e-06	2.29472e-06	2.32298e-06	2.34063e-06	2.3463e-06	2.33868e-06	2.31671e-06	2.27978e-06	2.22779e-06	2.16133e-06	2.0816e-06	1.99032e-06	1.88962e-06	1.78181e-06	1.66922e-06	1.55406e-06	1.43833e-06	1.32376e-06	1.21176e-06	1.10349e-06	9.99859e-07	9.01536e-07	8.09017e-07	7.22627e-07	6.42544e-07	5.68822e-07	5.014e-07	4.4012e-07	3.84742e-07	3.34962e-07	2.90422e-07	2.50737e-07	2.15499e-07	1.84303e-07	1.56749e-07	1.3246e-07	1.11081e-07	9.2291e-08	7.5804e-08	6.13716e-08
MDS	619.3	O344	Noninflammatory disorders of cervix	1.77512e-06	1.84562e-06	1.91189e-06	1.97333e-06	2.02936e-06	2.07935e-06	2.12257e-06	2.15813e-06	2.18495e-06	2.20181e-06	2.20741e-06	2.20053e-06	2.18017e-06	2.14572e-06	2.09712e-06	2.03489e-06	1.96015e-06	1.87453e-06	1.78002e-06	1.67879e-06	1.57303e-06	1.46482e-06	1.35603e-06	1.2483e-06	1.14296e-06	1.0411e-06	9.43564e-07	8.51004e-07	7.63881e-07	6.82504e-07	6.07046e-07	5.3756e-07	4.73992e-07	4.16196e-07	3.6395e-07	3.16969e-07	2.74919e-07	2.37438e-07	2.04146e-07	1.74661e-07	1.48608e-07	1.25631e-07	1.05398e-07	8.7607e-08	7.19884e-08	5.83088e-08
MDS	619.4	N898	Noninflammatory disorders of vagina	0.0471772	0.0419899	0.0370572	0.0324256	0.0281295	0.0241907	0.0206189	0.0174137	0.0145667	0.0120632	0.00988443	0.00800882	0.0064129	0.00507197	0.00396044	0.00305227	0.00232136	0.00174216	0.00129032	0.000943296	0.00068082	0.000485236	0.000341592	0.000237564	0.000163245	0.000110849	7.43872e-05	4.93352e-05	3.23392e-05	2.09522e-05	1.34176e-05	8.49337e-06	5.31447e-06	3.28717e-06	2.00986e-06	1.2147e-06	7.25571e-07	4.28257e-07	2.49686e-07	1.43725e-07	8.16231e-08	4.56894e-08	2.51755e-08	1.36318e-08	7.23689e-09	3.75551e-09
MDS	619.5	O3473	Noninflammatory disorders of vulva and perineum	0.0311405	0.0287454	0.0263341	0.0239418	0.0216002	0.0193367	0.0171732	0.0151271	0.0132108	0.0114333	0.00980029	0.00831536	0.00697982	0.00579297	0.0047519	0.00385137	0.00308374	0.00243921	0.00190621	0.00147207	0.00112361	0.000847904	0.000632735	0.000467016	0.000340997	0.000246339	0.000176084	0.000124549	8.71808e-05	6.03922e-05	4.1404e-05	2.80949e-05	1.88693e-05	1.25442e-05	8.25449e-06	5.37629e-06	3.46557e-06	2.21044e-06	1.3946e-06	8.69924e-07	5.36128e-07	3.26136e-07	1.95576e-07	1.15419e-07	6.68806e-08	3.79389e-08
MDS	621	N8502	Endometrial hyperplasia	1.77446e-06	1.84471e-06	1.91072e-06	1.97188e-06	2.02763e-06	2.07732e-06	2.12024e-06	2.1555e-06	2.18201e-06	2.19857e-06	2.20389e-06	2.19675e-06	2.17615e-06	2.14149e-06	2.09272e-06	2.03036e-06	1.95554e-06	1.86988e-06	1.77538e-06	1.67419e-06	1.56852e-06	1.46043e-06	1.35179e-06	1.24423e-06	1.13908e-06	1.03743e-06	9.40118e-07	8.47784e-07	7.60889e-07	6.79741e-07	6.04508e-07	5.35241e-07	4.71884e-07	4.1429e-07	3.62235e-07	3.15432e-07	2.7355e-07	2.36224e-07	2.03075e-07	1.73721e-07	1.47788e-07	1.24921e-07	1.04788e-07	8.70885e-08	7.15527e-08	5.79481e-08
MDS	622.1	N849	Polyp of corpus uteri	2.02187e-06	2.10596e-06	2.1856e-06	2.26007e-06	2.32869e-06	2.39072e-06	2.44528e-06	2.49129e-06	2.52747e-06	2.55235e-06	2.56434e-06	2.56195e-06	2.54392e-06	2.50942e-06	2.45827e-06	2.39095e-06	2.30868e-06	2.21325e-06	2.1069e-06	1.99213e-06	1.87146e-06	1.74731e-06	1.62188e-06	1.4971e-06	1.37457e-06	1.2556e-06	1.14125e-06	1.0323e-06	9.29376e-07	8.32882e-07	7.43079e-07	6.60081e-07	5.83876e-07	5.14341e-07	4.51254e-07	3.94317e-07	3.43169e-07	2.97407e-07	2.56604e-07	2.20325e-07	1.8814e-07	1.59636e-07	1.34428e-07	1.12161e-07	9.25206e-08	7.5233e-08
MDS	622.2	N841	Mucous polyp of cervix	2.27419e-06	2.36654e-06	2.45362e-06	2.53462e-06	2.60879e-06	2.67529e-06	2.73318e-06	2.78126e-06	2.81813e-06	2.84218e-06	2.8517e-06	2.84508e-06	2.82098e-06	2.77858e-06	2.71774e-06	2.63911e-06	2.5441e-06	2.4348e-06	2.31374e-06	2.18375e-06	2.04764e-06	1.90813e-06	1.76766e-06	1.62834e-06	1.49194e-06	1.35989e-06	1.2333e-06	1.11303e-06	9.99713e-07	8.93768e-07	7.95436e-07	7.04806e-07	6.21823e-07	5.46313e-07	4.77999e-07	4.16522e-07	3.61457e-07	3.12339e-07	2.6868e-07	2.29986e-07	1.95773e-07	1.6558e-07	1.38975e-07	1.15566e-07	9.50017e-08	7.69795e-08
MDS	623	N884	Hypertrophy of female genital organs	1.80249e-06	1.87499e-06	1.9433e-06	2.00678e-06	2.06486e-06	2.11688e-06	2.16209e-06	2.19958e-06	2.22823e-06	2.24678e-06	2.2539e-06	2.24831e-06	2.22896e-06	2.19521e-06	2.14696e-06	2.08471e-06	2.00959e-06	1.92323e-06	1.82765e-06	1.72504e-06	1.61764e-06	1.50758e-06	1.39677e-06	1.28689e-06	1.17931e-06	1.07516e-06	9.75317e-07	8.80454e-07	7.91061e-07	7.0747e-07	6.29871e-07	5.58333e-07	4.92813e-07	4.33176e-07	3.79203e-07	3.30612e-07	2.87072e-07	2.48215e-07	2.13659e-07	1.83015e-07	1.55903e-07	1.3196e-07	1.10846e-07	9.22527e-08	7.59042e-08	6.15617e-08
MDS	625	N94818	Pain and other symptoms associated with female genital organs	2.67027e-06	2.78232e-06	2.8885e-06	2.98785e-06	3.07946e-06	3.16233e-06	3.23528e-06	3.29688e-06	3.34542e-06	3.37892e-06	3.39529e-06	3.39254e-06	3.36897e-06	3.32351e-06	3.25588e-06	3.16676e-06	3.05774e-06	2.93122e-06	2.79017e-06	2.6379e-06	2.47777e-06	2.31302e-06	2.14656e-06	1.98096e-06	1.81835e-06	1.66049e-06	1.50876e-06	1.36425e-06	1.22774e-06	1.09979e-06	9.80756e-07	8.70775e-07	7.69833e-07	6.77762e-07	5.94268e-07	5.18949e-07	4.51324e-07	3.90855e-07	3.36974e-07	2.89099e-07	2.46659e-07	2.09104e-07	1.75921e-07	1.46639e-07	1.20839e-07	9.8156e-08
MDS	625.1	N9419	Dyspareunia	0.109059	0.0969086	0.0850614	0.0737403	0.0631262	0.053353	0.0445074	0.0366325	0.0297342	0.0237874	0.0187438	0.0145373	0.01109	0.00831613	0.00612668	0.0044327	0.00314875	0.00219574	0.00150313	0.00101022	0.000666642	0.000432008	0.000274959	0.000171896	0.000105563	6.36818e-05	3.77373e-05	2.19666e-05	1.25593e-05	7.05279e-06	3.88972e-06	2.10677e-06	1.12054e-06	5.85221e-07	3.0009e-07	1.51063e-07	7.46363e-08	3.61819e-08	1.72027e-08	8.01685e-09	3.65905e-09	1.63392e-09	7.12829e-10	3.03282e-10	1.25541e-10	5.04028e-11
MDS	626	N939	Disorders of menstruation and other abnormal bleeding from female genital tract	0.0350712	0.0314392	0.0279473	0.0246336	0.0215283	0.0186524	0.0160187	0.0136321	0.0114914	0.00959075	0.00792055	0.00646876	0.00522146	0.00416327	0.00327763	0.00254703	0.00195337	0.00147843	0.00110439	0.000814362	0.000592909	0.000426318	0.000302798	0.000212486	0.000147345	0.000100975	6.83922e-05	4.57861e-05	3.02981e-05	1.98184e-05	1.28147e-05	8.19126e-06	5.1762e-06	3.23369e-06	1.99715e-06	1.21934e-06	7.35854e-07	4.38851e-07	2.58556e-07	1.50413e-07	8.63383e-08	4.88529e-08	2.72135e-08	1.48983e-08	7.99761e-09	4.19711e-09
MDS	626.1	N897	Irregular menstrual cycle/bleeding	0.0401108	0.0399414	0.0392975	0.0381951	0.0366665	0.0347576	0.0325249	0.0300329	0.0273509	0.0245514	0.0217078	0.0188919	0.0161714	0.0136065	0.0112467	0.00912857	0.00727364	0.00568864	0.00436675	0.00329021	0.00243358	0.00176716	0.00125997	0.00088212	0.000606452	0.000409414	0.000271399	0.000176646	0.000112881	7.08132e-05	4.36068e-05	2.63573e-05	1.56357e-05	9.10245e-06	5.19961e-06	2.91393e-06	1.6017e-06	8.63231e-07	4.55953e-07	2.35879e-07	1.19419e-07	5.91024e-08	2.85539e-08	1.34418e-08	6.15086e-09	2.72738e-09
MDS	626.12	N920	Excessive or frequent menstruation	0.101531	0.111443	0.119994	0.12669	0.131108	0.13293	0.131977	0.128229	0.121835	0.11311	0.102514	0.0906168	0.0780502	0.0654483	0.0533882	0.0423384	0.0326247	0.0244187	0.0177482	0.0125248	0.00858056	0.00570623	0.00368316	0.0023071	0.0014022	0.000826709	0.000472696	0.000262045	0.000140802	7.33068e-05	3.69705e-05	1.80555e-05	8.5364e-06	3.90583e-06	1.72892e-06	7.40103e-07	3.06243e-07	1.22421e-07	4.72463e-08	1.75888e-08	6.30971e-09	2.17831e-09	7.22536e-10	2.29791e-10	6.98884e-11	2.02593e-11
MDS	626.13	N926	Irregular menstrual cycle	3.2052e-06	3.32508e-06	3.43631e-06	3.5378e-06	3.62854e-06	3.70743e-06	3.77322e-06	3.82439e-06	3.85914e-06	3.87543e-06	3.87117e-06	3.84441e-06	3.79368e-06	3.71822e-06	3.61823e-06	3.49499e-06	3.35079e-06	3.18874e-06	3.01257e-06	2.82623e-06	2.63367e-06	2.43857e-06	2.2442e-06	2.05332e-06	1.8682e-06	1.69063e-06	1.52194e-06	1.36311e-06	1.2148e-06	1.07736e-06	9.50954e-07	8.35496e-07	7.30746e-07	6.36309e-07	5.51673e-07	4.76234e-07	4.09323e-07	3.50236e-07	2.98257e-07	2.52681e-07	2.1283e-07	1.7807e-07	1.47813e-07	1.21532e-07	9.87569e-08	7.90812e-08
MDS	626.14	N921	Irregular menstrual bleeding	3.30361e-06	3.46066e-06	3.61247e-06	3.7578e-06	3.89542e-06	4.02399e-06	4.14188e-06	4.24709e-06	4.33719e-06	4.40935e-06	4.46049e-06	4.48755e-06	4.4878e-06	4.4592e-06	4.40077e-06	4.3127e-06	4.19648e-06	4.0547e-06	3.89087e-06	3.70903e-06	3.51341e-06	3.30822e-06	3.09734e-06	2.88426e-06	2.672e-06	2.46309e-06	2.25963e-06	2.06333e-06	1.87556e-06	1.69736e-06	1.52952e-06	1.37253e-06	1.22667e-06	1.092e-06	9.68352e-07	8.55419e-07	7.52738e-07	6.59739e-07	5.75775e-07	5.00155e-07	4.32174e-07	3.71134e-07	3.16371e-07	2.67267e-07	2.23268e-07	1.83894e-07
MDS	626.2	N944	Dysmenorrhea	1.92244e-06	1.99167e-06	2.05561e-06	2.11362e-06	2.16513e-06	2.20953e-06	2.24609e-06	2.27395e-06	2.29207e-06	2.29928e-06	2.29438e-06	2.27625e-06	2.24407e-06	2.19742e-06	2.13645e-06	2.06197e-06	1.97533e-06	1.8784e-06	1.77337e-06	1.66259e-06	1.54837e-06	1.43286e-06	1.31797e-06	1.20531e-06	1.09619e-06	9.91636e-07	8.92413e-07	7.99075e-07	7.11983e-07	6.31339e-07	5.57209e-07	4.89537e-07	4.28169e-07	3.72864e-07	3.23313e-07	2.79156e-07	2.39996e-07	2.05418e-07	1.74998e-07	1.48323e-07	1.24995e-07	1.0464e-07	8.69165e-08	7.15136e-08	5.81573e-08	4.66099e-08
MDS	626.8	N972	Infertility, female	1.81877e-06	1.88888e-06	1.95442e-06	2.01478e-06	2.06938e-06	2.1176e-06	2.1587e-06	2.19181e-06	2.21584e-06	2.22961e-06	2.23184e-06	2.22134e-06	2.19717e-06	2.15879e-06	2.10621e-06	2.04002e-06	1.96145e-06	1.87219e-06	1.7743e-06	1.67001e-06	1.56154e-06	1.451e-06	1.34029e-06	1.23102e-06	1.12452e-06	1.02185e-06	9.23857e-07	8.31137e-07	7.44125e-07	6.63096e-07	5.88186e-07	5.19413e-07	4.56688e-07	3.99833e-07	3.48598e-07	3.02671e-07	2.61697e-07	2.25296e-07	1.93073e-07	1.64634e-07	1.39597e-07	1.176e-07	9.83079e-08	8.14153e-08	6.66509e-08	5.37798e-08
MDS	627.1	N950	Postmenopausal bleeding	3.86514e-06	4.02404e-06	4.1739e-06	4.31332e-06	4.44095e-06	4.55537e-06	4.65489e-06	4.73748e-06	4.8007e-06	4.84178e-06	4.85783e-06	4.84605e-06	4.8042e-06	4.73089e-06	4.62591e-06	4.4904e-06	4.32684e-06	4.13882e-06	3.93075e-06	3.70746e-06	3.47384e-06	3.23454e-06	2.99376e-06	2.75514e-06	2.5217e-06	2.29591e-06	2.07966e-06	1.87443e-06	1.68127e-06	1.50089e-06	1.33369e-06	1.17979e-06	1.03908e-06	9.11233e-07	7.95759e-07	6.92018e-07	5.99267e-07	5.16693e-07	4.43447e-07	3.78673e-07	3.21535e-07	2.71238e-07	2.27041e-07	1.88268e-07	1.54317e-07	1.24665e-07
MDS	627.3	N952	Postmenopausal atrophic vaginitis	2.09726e-06	2.18488e-06	2.2679e-06	2.34558e-06	2.41721e-06	2.48201e-06	2.53906e-06	2.58725e-06	2.62524e-06	2.65148e-06	2.66434e-06	2.66225e-06	2.64388e-06	2.60839e-06	2.55555e-06	2.48589e-06	2.40065e-06	2.3017e-06	2.19136e-06	2.07221e-06	1.94689e-06	1.81792e-06	1.68759e-06	1.55789e-06	1.43051e-06	1.30681e-06	1.18788e-06	1.07456e-06	9.67479e-07	8.6708e-07	7.7363e-07	6.87252e-07	6.07935e-07	5.35553e-07	4.69878e-07	4.106e-07	3.57345e-07	3.09696e-07	2.67208e-07	2.29429e-07	1.95911e-07	1.66227e-07	1.39975e-07	1.16785e-07	9.63314e-08	7.8328e-08
MDS	628	N83201	Ovarian cyst	0.0136987	0.0130805	0.0123767	0.0116034	0.0107773	0.0099158	0.00903518	0.00815084	0.00727684	0.00642587	0.00560933	0.00483732	0.0041185	0.00345993	0.0028667	0.00234172	0.00188556	0.00149648	0.0011707	0.000902876	0.000686589	0.000514919	0.000380922	0.00027801	0.000200199	0.000142257	9.97518e-05	6.90252e-05	4.71347e-05	3.17628e-05	2.11224e-05	1.38617e-05	8.97706e-06	5.73711e-06	3.61806e-06	2.25135e-06	1.38207e-06	8.36815e-07	4.99547e-07	2.93859e-07	1.70214e-07	9.69863e-08	5.42885e-08	2.98006e-08	1.60051e-08	8.38468e-09
MDS	681.3	L03121	Cellulitis and abscess of arm/hand	9.72014e-09	1.19983e-08	1.48631e-08	1.84806e-08	2.30679e-08	2.89096e-08	3.63777e-08	4.59586e-08	5.82869e-08	7.41884e-08	9.47368e-08	1.21327e-07	1.55775e-07	2.00448e-07	2.58453e-07	3.3389e-07	4.32211e-07	5.6072e-07	7.29276e-07	9.51279e-07	1.24506e-06	1.63583e-06	2.15851e-06	2.86166e-06	3.8133e-06	5.10922e-06	6.88521e-06	9.33505e-06	1.27373e-05	1.74951e-05	2.41966e-05	3.37063e-05	4.73049e-05	6.69038e-05	9.53776e-05	0.00013708	0.000198651	0.000290269	0.000427626	0.000634988	0.000949955	0.00143074	0.00216711	0.00329624	0.00502447	0.00765409
MDS	686	L0882	Other local infections of skin and subcutaneous tissue	2.63106e-06	2.76178e-06	2.88904e-06	3.01186e-06	3.12925e-06	3.24011e-06	3.34311e-06	3.43661e-06	3.51857e-06	3.58664e-06	3.6382e-06	3.67062e-06	3.68152e-06	3.66904e-06	3.63213e-06	3.57075e-06	3.48587e-06	3.37941e-06	3.25405e-06	3.11296e-06	2.95951e-06	2.79707e-06	2.6288e-06	2.45758e-06	2.28589e-06	2.11587e-06	1.94931e-06	1.78768e-06	1.63221e-06	1.48385e-06	1.34335e-06	1.21121e-06	1.08777e-06	9.73166e-07	8.67372e-07	7.70207e-07	6.81362e-07	6.00429e-07	5.26924e-07	4.60317e-07	4.00054e-07	3.45582e-07	2.96367e-07	2.5191e-07	2.11761e-07	1.75534e-07
MDS	686.1	L02431	Carbuncle and furuncle	4.8942e-06	5.21205e-06	5.53347e-06	5.85682e-06	6.18033e-06	6.50189e-06	6.81877e-06	7.12738e-06	7.42306e-06	7.70007e-06	7.95174e-06	8.17078e-06	8.3499e-06	8.48245e-06	8.56317e-06	8.58867e-06	8.55783e-06	8.4718e-06	8.33373e-06	8.14834e-06	7.92136e-06	7.65904e-06	7.36765e-06	7.05324e-06	6.72143e-06	6.3773e-06	6.02544e-06	5.66998e-06	5.31465e-06	4.96277e-06	4.61727e-06	4.28069e-06	3.95516e-06	3.64237e-06	3.34359e-06	3.05963e-06	2.79087e-06	2.5373e-06	2.29857e-06	2.07405e-06	1.8629e-06	1.66415e-06	1.47673e-06	1.29961e-06	1.13181e-06	9.72573e-07
MDS	689	L988	Disorder of skin and subcutaneous tissue NOS	4.42555e-06	4.66411e-06	4.89894e-06	5.12834e-06	5.35059e-06	5.56374e-06	5.7654e-06	5.9526e-06	6.12164e-06	6.26817e-06	6.38733e-06	6.47412e-06	6.52384e-06	6.53269e-06	6.49823e-06	6.4197e-06	6.29821e-06	6.13661e-06	5.93913e-06	5.71101e-06	5.45798e-06	5.18583e-06	4.90014e-06	4.606e-06	4.30794e-06	4.0099e-06	3.71525e-06	3.42685e-06	3.1471e-06	2.87798e-06	2.62109e-06	2.37763e-06	2.14846e-06	1.9341e-06	1.73474e-06	1.55027e-06	1.38034e-06	1.22437e-06	1.08163e-06	9.51274e-07	8.3238e-07	7.24013e-07	6.25252e-07	5.35228e-07	4.53153e-07	3.78361e-07
MDS	696.41	L400	Psoriasis vulgaris	2.34294e-05	2.73811e-05	3.19571e-05	3.72507e-05	4.3368e-05	5.04284e-05	5.85624e-05	6.79094e-05	7.8612e-05	9.081e-05	0.000104633	0.000120195	0.000137585	0.000156871	0.000178098	0.000201295	0.000226487	0.000253703	0.000282987	0.000314405	0.000348048	0.00038403	0.000422488	0.000463576	0.000507457	0.000554305	0.000604296	0.000657622	0.000714486	0.000775114	0.000839759	0.00090871	0.000982287	0.00106084	0.00114475	0.00123435	0.00132994	0.00143169	0.00153952	0.001653	0.00177113	0.00189213	0.00201305	0.00212943	0.00223479	0.00232015
MDS	701	L908	Other hypertrophic and atrophic conditions of skin	3.77676e-06	3.97031e-06	4.15945e-06	4.34276e-06	4.51877e-06	4.68587e-06	4.84208e-06	4.98497e-06	5.11153e-06	5.21825e-06	5.30124e-06	5.35654e-06	5.38054e-06	5.37038e-06	5.32439e-06	5.24231e-06	5.12542e-06	4.97639e-06	4.79903e-06	4.59788e-06	4.37783e-06	4.14379e-06	3.90039e-06	3.65184e-06	3.40184e-06	3.15356e-06	2.90968e-06	2.67245e-06	2.4437e-06	2.22492e-06	2.01726e-06	1.82156e-06	1.63836e-06	1.46794e-06	1.31031e-06	1.16526e-06	1.03238e-06	9.111e-07	8.00747e-07	7.00561e-07	6.09744e-07	5.27497e-07	4.53039e-07	3.85644e-07	3.24654e-07	2.69507e-07
MDS	701.2	L905	Scar conditions and fibrosis of skin	0.00476042	0.00462862	0.00447082	0.00428981	0.00408869	0.00387072	0.00363908	0.00339683	0.0031469	0.00289214	0.00263544	0.00237976	0.0021282	0.00188395	0.00165016	0.00142975	0.00122522	0.00103844	0.000870589	0.0007221	0.000592706	0.000481563	0.00038739	0.000308617	0.000243528	0.000190368	0.000147435	0.000113138	8.60294e-05	6.48248e-05	4.84082e-05	3.58269e-05	2.62806e-05	1.91082e-05	1.37712e-05	9.83736e-06	6.96469e-06	4.88607e-06	3.3956e-06	2.33649e-06	1.59078e-06	1.07064e-06	7.11405e-07	4.65899e-07	3.00049e-07	1.89462e-07
MDS	702.1	L570	Actinic keratosis	3.75538e-06	3.94334e-06	4.12634e-06	4.30296e-06	4.47176e-06	4.63112e-06	4.77913e-06	4.9134e-06	5.03101e-06	5.12856e-06	5.20229e-06	5.24844e-06	5.26357e-06	5.24503e-06	5.19136e-06	5.10249e-06	4.97985e-06	4.82623e-06	4.64549e-06	4.44221e-06	4.22126e-06	3.98749e-06	3.74547e-06	3.49932e-06	3.25265e-06	3.00851e-06	2.76948e-06	2.5377e-06	2.31491e-06	2.10247e-06	1.90144e-06	1.71255e-06	1.53625e-06	1.37274e-06	1.22196e-06	1.08362e-06	9.57285e-07	8.42344e-07	7.38093e-07	6.43763e-07	5.58553e-07	4.81664e-07	4.12325e-07	3.49816e-07	2.93491e-07	2.42792e-07
MDS	702.2	L821	Seborrheic keratosis	2.61258e-06	2.7401e-06	2.86392e-06	2.98307e-06	3.09656e-06	3.20332e-06	3.30205e-06	3.39113e-06	3.4686e-06	3.53213e-06	3.57921e-06	3.6073e-06	3.6141e-06	3.59787e-06	3.55766e-06	3.4935e-06	3.40643e-06	3.29842e-06	3.17215e-06	3.03078e-06	2.87768e-06	2.71616e-06	2.54934e-06	2.38003e-06	2.21067e-06	2.04332e-06	1.87973e-06	1.72132e-06	1.56924e-06	1.42441e-06	1.2875e-06	1.15899e-06	1.03917e-06	9.28139e-07	8.25836e-07	7.32054e-07	6.46469e-07	5.68658e-07	4.9813e-07	4.34353e-07	3.76774e-07	3.24844e-07	2.78036e-07	2.35857e-07	1.97863e-07	1.63675e-07
MDS	703.1	L600	Ingrowing nail	8.05896e-05	8.98282e-05	9.98058e-05	0.000110538	0.000122036	0.000134297	0.000147297	0.000160986	0.000175272	0.000190014	0.000205021	0.000220049	0.000234815	0.000249007	0.000262315	0.000274445	0.000285148	0.000294229	0.000301558	0.000307068	0.000310744	0.000312614	0.000312739	0.000311201	0.000308093	0.000303519	0.000297588	0.000290418	0.000282135	0.000272873	0.000262772	0.000251974	0.00024062	0.000228849	0.000216785	0.000204542	0.000192212	0.000179873	0.000167576	0.000155359	0.000143237	0.000131214	0.000119282	0.00010743	9.56465e-05	8.39321e-05
MDS	706.2	L720	Sebaceous cyst	5.12938e-06	5.42279e-06	5.71406e-06	6.00124e-06	6.28233e-06	6.55502e-06	6.81648e-06	7.06311e-06	7.2904e-06	7.49298e-06	7.66479e-06	7.79947e-06	7.89096e-06	7.93412e-06	7.92538e-06	7.86318e-06	7.74817e-06	7.58314e-06	7.37264e-06	7.12253e-06	6.83936e-06	6.52992e-06	6.20079e-06	5.85807e-06	5.50728e-06	5.15327e-06	4.80024e-06	4.45187e-06	4.11127e-06	3.78111e-06	3.46358e-06	3.16045e-06	2.87304e-06	2.60226e-06	2.34862e-06	2.11225e-06	1.89291e-06	1.69012e-06	1.50313e-06	1.33102e-06	1.17278e-06	1.02733e-06	8.93601e-07	7.70556e-07	6.57269e-07	5.52959e-07
MDS	707	L984	Chronic ulcer of skin	1.39836e-06	1.4592e-06	1.51732e-06	1.57223e-06	1.62344e-06	1.67043e-06	1.71257e-06	1.74909e-06	1.77907e-06	1.8014e-06	1.81494e-06	1.81854e-06	1.81122e-06	1.7923e-06	1.76152e-06	1.71911e-06	1.66582e-06	1.6028e-06	1.53156e-06	1.45381e-06	1.37128e-06	1.28567e-06	1.19855e-06	1.11128e-06	1.02503e-06	9.40763e-07	8.59269e-07	7.81166e-07	7.06933e-07	6.36922e-07	5.71374e-07	5.10426e-07	4.54124e-07	4.02431e-07	3.55238e-07	3.12371e-07	2.7361e-07	2.38697e-07	2.0735e-07	1.79276e-07	1.54182e-07	1.31781e-07	1.11804e-07	9.4001e-08	7.81502e-08	6.40591e-08
MDS	707.1	L89812	Decubitus ulcer	1.41383e-06	1.47476e-06	1.53287e-06	1.58767e-06	1.63867e-06	1.68535e-06	1.72708e-06	1.76309e-06	1.79244e-06	1.81405e-06	1.82676e-06	1.82943e-06	1.8211e-06	1.8011e-06	1.76918e-06	1.7256e-06	1.67112e-06	1.60694e-06	1.53458e-06	1.45576e-06	1.37224e-06	1.28573e-06	1.1978e-06	1.10982e-06	1.02296e-06	9.38198e-07	8.563e-07	7.77885e-07	7.03427e-07	6.3327e-07	5.67645e-07	5.06684e-07	4.50421e-07	3.98813e-07	3.5174e-07	3.09023e-07	2.70435e-07	2.35712e-07	2.04566e-07	1.76702e-07	1.51821e-07	1.29635e-07	1.09873e-07	9.22832e-08	7.66423e-08	6.27565e-08
MDS	714.1	M05571	Rheumatoid arthritis	9.70599e-05	0.000119355	0.000146365	0.000178988	0.000218269	0.000265411	0.00032177	0.000388843	0.000468232	0.000561587	0.000670534	0.00079659	0.000941074	0.00110504	0.00128921	0.00149403	0.0017196	0.00196582	0.00223236	0.00251877	0.00282446	0.00314866	0.00349047	0.0038487	0.00422189	0.00460817	0.0050053	0.00541066	0.00582133	0.00623417	0.00664582	0.00705284	0.00745168	0.00783869	0.00821002	0.00856149	0.00888837	0.00918514	0.0094451	0.00966012	0.00982023	0.00991334	0.009925	0.00983831	0.00963423	0.00929242
MDS	715	M4689	Other inflammatory spondylopathies	0.000449201	0.000518976	0.000598215	0.000688004	0.000789521	0.000904008	0.00103272	0.00117685	0.0013374	0.0015151	0.00171025	0.00192267	0.0021516	0.00239575	0.00265339	0.00292248	0.00320085	0.00348639	0.00377717	0.00407152	0.00436803	0.00466555	0.00496307	0.00525965	0.00555441	0.0058465	0.00613509	0.00641942	0.00669875	0.00697251	0.00724023	0.00750165	0.00775662	0.00800508	0.00824689	0.00848165	0.00870845	0.00892556	0.00913005	0.00931734	0.00948074	0.00961083	0.00969487	0.00971618	0.00965357	0.00948137
MDS	716.9	M1280	Arthropathy NOS	1.31486e-05	1.9896e-05	2.99212e-05	4.47131e-05	6.63811e-05	9.78815e-05	0.000143306	0.000208234	0.000300151	0.0004289	0.000607152	0.000850832	0.00117944	0.00161623	0.00218814	0.00292547	0.00386132	0.00503063	0.00646895	0.00821079	0.0102875	0.0127249	0.01554	0.0187382	0.0223096	0.0262237	0.0304277	0.0348447	0.0393742	0.0438938	0.0482642	0.0523344	0.05595	0.0589616	0.0612332	0.0626509	0.0631298	0.0626196	0.0611088	0.0586263	0.0552414	0.051062	0.0462301	0.0409161	0.0353112	0.029619
MDS	717	M353	Polymyalgia Rheumatica	1.20986e-05	1.58627e-05	2.07392e-05	2.70368e-05	3.51432e-05	4.55415e-05	5.88272e-05	7.57244e-05	9.70995e-05	0.00012397	0.000157504	0.000199016	0.00024995	0.000311857	0.000386374	0.000475207	0.000580112	0.000702888	0.000845372	0.00100943	0.00119693	0.00140972	0.00164956	0.00191808	0.00221664	0.00254613	0.00290688	0.00329858	0.00372021	0.00416996	0.00464521	0.00514245	0.00565731	0.00618446	0.00671756	0.00724913	0.00777034	0.00827086	0.00873851	0.00915906	0.00951596	0.0097902	0.00996033	0.0100028	0.00989258	0.00960518
MDS	720	M4805	Spinal stenosis	0.0045042	0.00485607	0.00523315	0.00563761	0.0060718	0.00653807	0.00703849	0.00757447	0.00814643	0.00875351	0.00939334	0.010062	0.0107545	0.0114648	0.0121869	0.0129151	0.0136453	0.0143747	0.0151025	0.0158299	0.0165595	0.0172953	0.0180418	0.0188044	0.0195882	0.0203981	0.0212384	0.0221135	0.0230283	0.0239879	0.0249983	0.026066	0.0271984	0.0284033	0.0296889	0.0310628	0.0325312	0.0340976	0.0357607	0.0375125	0.039334	0.0411916	0.0430307	0.0447687	0.0462862	0.0474185
MDS	721	M4838	Spondylosis and allied disorders	0.00301268	0.00333763	0.00369166	0.004077	0.00449602	0.00495107	0.00544426	0.00597707	0.00655003	0.00716238	0.00781177	0.0084942	0.00920409	0.00993472	0.0106787	0.0114288	0.0121785	0.0129224	0.0136571	0.0143804	0.0150918	0.0157919	0.0164821	0.0171641	0.01784	0.0185124	0.0191841	0.0198584	0.0205387	0.0212289	0.0219336	0.022658	0.0234077	0.0241891	0.0250083	0.0258712	0.0267824	0.0277444	0.0287562	0.0298115	0.0308967	0.0319877	0.0330458	0.0340136	0.0348085	0.0353181
MDS	721.1	M4723	Spondylosis without myelopathy	0.00729147	0.00803044	0.00882652	0.00968281	0.0106025	0.0115883	0.0126422	0.0137643	0.0149524	0.0162011	0.0175013	0.0188403	0.0202025	0.0215698	0.0229238	0.0242466	0.0255228	0.0267406	0.0278917	0.0289721	0.0299805	0.0309185	0.031789	0.0325956	0.0333425	0.0340348	0.0346782	0.0352786	0.035842	0.0363751	0.0368849	0.0373793	0.0378663	0.038354	0.0388498	0.0393598	0.0398878	0.0404338	0.0409927	0.0415523	0.0420912	0.0425759	0.0429573	0.0431671	0.0431131	0.0426765
MDS	722.1	M5126	Displacement of intervertebral disc	0.0463751	0.04587	0.0453081	0.0446989	0.0440517	0.0433734	0.0426679	0.0419346	0.0411689	0.0403628	0.039506	0.0385881	0.0376005	0.0365385	0.0354023	0.0341982	0.0329377	0.0316364	0.0303126	0.0289851	0.0276717	0.0263882	0.0251472	0.0239587	0.0228296	0.0217656	0.0207706	0.0198468	0.0189955	0.0182172	0.0175117	0.0168789	0.0163184	0.0158297	0.0154121	0.0150646	0.0147857	0.0145733	0.0144241	0.0143336	0.014295	0.0142985	0.01433	0.0143694	0.0143884	0.0143482
MDS	722.6	M5033	Degeneration of intervertebral disc	0.0172479	0.0176845	0.0181187	0.0185519	0.0189855	0.0194203	0.0198556	0.020289	0.0207154	0.0211275	0.0215157	0.021869	0.0221762	0.0224269	0.0226132	0.0227304	0.0227775	0.0227575	0.0226762	0.0225423	0.0223653	0.0221553	0.0219221	0.0216743	0.0214195	0.021164	0.0209128	0.0206704	0.0204407	0.0202274	0.0200339	0.0198637	0.01972	0.0196059	0.0195238	0.0194756	0.0194617	0.0194812	0.0195306	0.0196034	0.0196893	0.0197724	0.0198303	0.0198317	0.0197349	0.0194858
MDS	722.9	M5093	Other and unspecified disc disorder	0.0566332	0.055979	0.0552912	0.0545798	0.0538542	0.0531211	0.0523829	0.0516371	0.0508759	0.050087	0.0492553	0.0483648	0.0474017	0.0463562	0.0452247	0.0440109	0.0427253	0.041384	0.040007	0.0386159	0.0372318	0.0358737	0.0345578	0.0332969	0.0321005	0.0309745	0.0299225	0.0289465	0.0280479	0.0272275	0.0264859	0.0258236	0.0252413	0.0247393	0.0243177	0.0239761	0.0237128	0.0235248	0.0234065	0.0233498	0.0233419	0.0233646	0.0233921	0.0233886	0.0233051	0.0230776
MDS	726	M7511	Peripheral enthesopathies and allied syndromes	0.00148882	0.00173885	0.00201434	0.00231415	0.00263621	0.00297726	0.00333266	0.00369614	0.00405967	0.00441342	0.00474598	0.00504486	0.00529731	0.00549135	0.00561692	0.00566692	0.00563794	0.00553063	0.00534953	0.00510253	0.00480006	0.0044542	0.00407775	0.00368342	0.00328319	0.00288784	0.00250656	0.00214686	0.0018144	0.00151302	0.00124486	0.00101052	0.000809263	0.000639344	0.000498243	0.000382958	0.000290254	0.000216868	0.000159668	0.00011577	8.26007e-05	5.79335e-05	3.98875e-05	2.69104e-05	1.77484e-05	1.1408e-05
MDS	726.1	M7010	Enthesopathy	4.03334e-06	4.25317e-06	4.46992e-06	4.68206e-06	4.888e-06	5.08597e-06	5.27379e-06	5.44871e-06	5.60735e-06	5.74569e-06	5.85922e-06	5.94332e-06	5.99361e-06	6.00652e-06	5.97972e-06	5.9124e-06	5.8055e-06	5.66152e-06	5.48427e-06	5.2785e-06	5.0494e-06	4.80227e-06	4.54221e-06	4.27388e-06	4.00147e-06	3.72858e-06	3.45835e-06	3.19342e-06	2.93605e-06	2.68808e-06	2.45103e-06	2.22605e-06	2.01397e-06	1.8153e-06	1.63027e-06	1.45881e-06	1.30064e-06	1.15524e-06	1.02198e-06	9.00075e-07	7.88713e-07	6.87036e-07	5.94205e-07	5.09423e-07	4.31973e-07	3.61245e-07
MDS	726.3	M7042	Bursitis	3.0978e-06	3.25214e-06	3.40241e-06	3.54743e-06	3.68605e-06	3.81694e-06	3.93855e-06	4.04893e-06	4.14567e-06	4.22598e-06	4.28679e-06	4.32499e-06	4.33776e-06	4.32291e-06	4.27923e-06	4.20665e-06	4.10633e-06	3.98055e-06	3.83247e-06	3.66582e-06	3.48462e-06	3.29282e-06	3.09418e-06	2.89207e-06	2.68945e-06	2.48883e-06	2.29233e-06	2.1017e-06	1.91836e-06	1.74346e-06	1.57785e-06	1.42215e-06	1.27674e-06	1.14178e-06	1.01724e-06	9.02897e-07	7.98384e-07	7.03218e-07	6.16824e-07	5.38574e-07	4.67814e-07	4.03889e-07	3.46168e-07	2.94061e-07	2.47038e-07	2.04642e-07
MDS	727	M6528	Other disorders of synovium, tendon, and bursa	1.76799e-06	1.85028e-06	1.92966e-06	2.00551e-06	2.07719e-06	2.14399e-06	2.20508e-06	2.25941e-06	2.30571e-06	2.34251e-06	2.36819e-06	2.38115e-06	2.37998e-06	2.36362e-06	2.33156e-06	2.28395e-06	2.22156e-06	2.14579e-06	2.0585e-06	1.96182e-06	1.858e-06	1.74923e-06	1.63757e-06	1.52484e-06	1.41262e-06	1.30225e-06	1.1948e-06	1.09118e-06	9.92081e-07	8.98062e-07	8.09514e-07	7.26698e-07	6.49752e-07	5.78696e-07	5.1345e-07	4.53843e-07	3.99629e-07	3.50509e-07	3.06139e-07	2.66156e-07	2.30188e-07	1.97868e-07	1.68845e-07	1.42795e-07	1.19425e-07	9.84851e-08
MDS	727.1	M65132	Synovitis and tenosynovitis	1.7778e-06	1.86004e-06	1.93932e-06	2.01498e-06	2.08638e-06	2.15284e-06	2.2135e-06	2.26732e-06	2.31303e-06	2.34916e-06	2.3741e-06	2.38626e-06	2.38422e-06	2.36695e-06	2.33396e-06	2.2854e-06	2.22209e-06	2.14542e-06	2.05728e-06	1.95981e-06	1.85528e-06	1.74588e-06	1.63367e-06	1.52049e-06	1.40792e-06	1.29726e-06	1.18962e-06	1.08589e-06	9.86749e-07	8.92751e-07	8.04281e-07	7.21593e-07	6.44814e-07	5.7396e-07	5.08941e-07	4.49581e-07	3.95628e-07	3.46777e-07	3.02682e-07	2.62975e-07	2.27282e-07	1.95235e-07	1.66481e-07	1.40694e-07	1.17582e-07	9.68925e-08
MDS	727.4	M6742	Ganglion and cyst of synovium, tendon, and bursa	7.66127e-05	8.64535e-05	9.73389e-05	0.000109352	0.000122579	0.000137104	0.000153	0.000170318	0.000189074	0.000209236	0.000230713	0.000253351	0.00027693	0.000301179	0.000325789	0.000350441	0.000374826	0.000398668	0.000421734	0.000443843	0.000464857	0.000484679	0.000503236	0.000520476	0.000536352	0.000550818	0.000563834	0.000575364	0.000585383	0.000593882	0.000600865	0.000606355	0.000610385	0.000612993	0.000614215	0.000614066	0.000612531	0.000609545	0.000604979	0.000598623	0.000590171	0.000579207	0.000565196	0.000547477	0.000525273	0.000497726
MDS	728.71	M720	Contracture of palmar fascia [Dupuytren's disease]	2.92387e-06	3.08055e-06	3.23478e-06	3.38548e-06	3.53153e-06	3.67165e-06	3.8043e-06	3.92753e-06	4.03894e-06	4.13566e-06	4.21451e-06	4.27218e-06	4.30561e-06	4.31226e-06	4.29051e-06	4.23985e-06	4.16098e-06	4.05574e-06	3.9269e-06	3.77787e-06	3.61239e-06	3.43426e-06	3.24712e-06	3.0543e-06	2.85877e-06	2.66311e-06	2.46952e-06	2.27989e-06	2.0958e-06	1.91855e-06	1.74919e-06	1.58853e-06	1.43715e-06	1.2954e-06	1.16342e-06	1.04116e-06	9.28382e-07	8.24737e-07	7.29747e-07	6.42862e-07	5.63485e-07	4.91004e-07	4.24818e-07	3.64355e-07	3.09101e-07	2.5862e-07
MDS	729	M70971	Other disorders of soft tissues	0.000973561	0.00112296	0.00129272	0.00148525	0.00170323	0.00194949	0.00222695	0.00253844	0.00288648	0.00327305	0.00369932	0.00416545	0.00467048	0.00521236	0.00578809	0.00639409	0.00702649	0.00768156	0.00835593	0.00904684	0.00975206	0.0104699	0.011199	0.0119382	0.0126863	0.0134422	0.0142047	0.0149727	0.0157452	0.0165214	0.0173006	0.0180829	0.0188683	0.019657	0.0204492	0.0212442	0.0220401	0.0228326	0.0236142	0.0243728	0.0250897	0.0257384	0.0262817	0.0266699	0.0268379	0.0267044
MDS	729.1	M790	Rheumatism, unspecified and fibrositis	0.00411721	0.00452725	0.00496161	0.00541961	0.00590024	0.00640188	0.00692196	0.00745661	0.00800027	0.00854547	0.00908279	0.00960111	0.0100882	0.0105314	0.0109189	0.0112406	0.0114886	0.0116582	0.0117475	0.0117574	0.0116911	0.0115533	0.0113497	0.0110868	0.0107712	0.010409	0.0100059	0.00956822	0.00910195	0.00861337	0.00810871	0.00759409	0.00707537	0.00655797	0.00604677	0.005546	0.00505911	0.00458885	0.00413724	0.00370566	0.00329497	0.00290561	0.00253777	0.00219147	0.00186677	0.00156386
MDS	733	M89125	Other disorders of bone and cartilage	0.000174227	0.000198807	0.000226598	0.000257995	0.000293446	0.000333436	0.000378477	0.000429085	0.000485749	0.000548897	0.000618859	0.000695838	0.000779898	0.00087097	0.000968877	0.00107339	0.00118426	0.00130133	0.00142453	0.0015539	0.00168966	0.00183211	0.0019817	0.00213892	0.00230434	0.00247854	0.00266214	0.00285581	0.0030603	0.00327644	0.0035052	0.00374771	0.00400525	0.00427922	0.00457112	0.00488241	0.00521436	0.0055678	0.00594276	0.00633794	0.00675012	0.00717318	0.00759696	0.00800574	0.00837648	0.00867695
MDS	733.8	S72325M	Malunion and nonunion of fracture	1.69016e-05	1.91908e-05	2.17572e-05	2.4631e-05	2.78451e-05	3.14346e-05	3.54349e-05	3.98794e-05	4.47963e-05	5.02056e-05	5.6116e-05	6.25223e-05	6.94049e-05	7.67307e-05	8.44565e-05	9.25334e-05	0.000100912	0.000109549	0.000118408	0.000127463	0.0001367	0.000146111	0.000155695	0.000165457	0.000175399	0.000185525	0.000195838	0.000206342	0.000217041	0.000227942	0.000239059	0.000250409	0.000262013	0.000273895	0.000286076	0.000298569	0.000311367	0.000324432	0.000337675	0.000350941	0.000363974	0.000376393	0.000387645	0.000396966	0.00040333	0.000405415
MDS	735.2	M206	Acquired toe deformities	1.90318e-06	1.9882e-06	2.06969e-06	2.14697e-06	2.21935e-06	2.28611e-06	2.34636e-06	2.39903e-06	2.44281e-06	2.47617e-06	2.49748e-06	2.50514e-06	2.49773e-06	2.47428e-06	2.43438e-06	2.37829e-06	2.30698e-06	2.22203e-06	2.12549e-06	2.01966e-06	1.90697e-06	1.78975e-06	1.67016e-06	1.55011e-06	1.43123e-06	1.31488e-06	1.20216e-06	1.09396e-06	9.90958e-07	8.93676e-07	8.02467e-07	7.17544e-07	6.38992e-07	5.66779e-07	5.0077e-07	4.4074e-07	3.86396e-07	3.37389e-07	2.93338e-07	2.53841e-07	2.18496e-07	1.86908e-07	1.58705e-07	1.33544e-07	1.11115e-07	9.11525e-08
MDS	735.21	M2040	Hammer toe (acquired)	1.59556e-06	1.66612e-06	1.73367e-06	1.79765e-06	1.85751e-06	1.91262e-06	1.96228e-06	2.00557e-06	2.04142e-06	2.06857e-06	2.08566e-06	2.09136e-06	2.08451e-06	2.06431e-06	2.03041e-06	1.98307e-06	1.92309e-06	1.85181e-06	1.77091e-06	1.68236e-06	1.58814e-06	1.49022e-06	1.39038e-06	1.29021e-06	1.19108e-06	1.09409e-06	1.00017e-06	9.10045e-07	8.24282e-07	7.43303e-07	6.67398e-07	5.96741e-07	5.31397e-07	4.71337e-07	4.16445e-07	3.66532e-07	3.2135e-07	2.8061e-07	2.4399e-07	2.11158e-07	1.81777e-07	1.55518e-07	1.32072e-07	1.11153e-07	9.25023e-08	7.58999e-08
MDS	735.23	M202	Hallux rigidus	2.09977e-06	2.2008e-06	2.29875e-06	2.39283e-06	2.48229e-06	2.56626e-06	2.64372e-06	2.7134e-06	2.77372e-06	2.82288e-06	2.85886e-06	2.87967e-06	2.88351e-06	2.86901e-06	2.83545e-06	2.78287e-06	2.71215e-06	2.62486e-06	2.52318e-06	2.40962e-06	2.28687e-06	2.15757e-06	2.02421e-06	1.889e-06	1.7539e-06	1.62052e-06	1.49024e-06	1.36419e-06	1.24325e-06	1.12815e-06	1.01942e-06	9.17415e-07	8.22356e-07	7.34312e-07	6.53226e-07	5.78926e-07	5.11147e-07	4.49547e-07	3.93733e-07	3.43277e-07	2.97738e-07	2.56678e-07	2.19677e-07	1.86341e-07	1.56319e-07	1.29308e-07
MDS	735.3	M21611	Hallux valgus (Bunion)	3.1203e-06	3.27348e-06	3.42227e-06	3.56549e-06	3.70195e-06	3.83036e-06	3.94914e-06	4.05636e-06	4.14963e-06	4.22618e-06	4.28298e-06	4.31698e-06	4.32542e-06	4.3062e-06	4.2582e-06	4.18143e-06	4.07714e-06	3.94771e-06	3.79635e-06	3.62687e-06	3.44328e-06	3.24959e-06	3.04953e-06	2.84648e-06	2.64338e-06	2.44272e-06	2.24657e-06	2.05666e-06	1.87437e-06	1.7008e-06	1.53676e-06	1.38283e-06	1.23934e-06	1.10642e-06	9.83991e-07	8.71803e-07	7.69462e-07	6.76459e-07	5.92203e-07	5.16053e-07	4.47344e-07	3.85417e-07	3.29639e-07	2.79416e-07	2.34218e-07	1.93586e-07
MDS	736	M2127	Other acquired deformities of limbs	2.26519e-05	2.4239e-05	2.58543e-05	2.74897e-05	2.91365e-05	3.07839e-05	3.24182e-05	3.40211e-05	3.55692e-05	3.70334e-05	3.83797e-05	3.95708e-05	4.05691e-05	4.13396e-05	4.18539e-05	4.20929e-05	4.20486e-05	4.17244e-05	4.11339e-05	4.0299e-05	3.9247e-05	3.80082e-05	3.66135e-05	3.50931e-05	3.34754e-05	3.17863e-05	3.00495e-05	2.82866e-05	2.65172e-05	2.4759e-05	2.30276e-05	2.13368e-05	1.96984e-05	1.81216e-05	1.66135e-05	1.51791e-05	1.38209e-05	1.25394e-05	1.13332e-05	1.01999e-05	9.13538e-06	8.13525e-06	7.19453e-06	6.30831e-06	5.47206e-06	4.6822e-06
MDS	737.3	M41124	Kyphoscoliosis and scoliosis	0.00204452	0.0021378	0.00223527	0.00233741	0.00244478	0.00255786	0.00267701	0.00280234	0.00293365	0.0030703	0.00321131	0.0033553	0.0035007	0.00364589	0.00378938	0.00393007	0.00406734	0.00420115	0.00433208	0.00446121	0.00459001	0.00472026	0.0048539	0.00499292	0.00513937	0.0052953	0.00546285	0.00564424	0.00584192	0.00605859	0.00629731	0.0065616	0.00685544	0.00718337	0.00755043	0.00796216	0.00842444	0.00894323	0.00952426	0.0101723	0.0108903	0.0116777	0.0125285	0.0134277	0.0143471	0.0152395
MDS	738.4	M4318	Acquired spondylolisthesis	0.00318386	0.00333842	0.00350095	0.00367225	0.00385319	0.00404459	0.00424702	0.00446067	0.00468515	0.00491944	0.00516182	0.00540998	0.00566116	0.00591249	0.00616127	0.00640533	0.00664328	0.00687467	0.0071	0.00732058	0.00753842	0.00775595	0.00797586	0.00820093	0.00843387	0.00867697	0.00893226	0.00920181	0.00948774	0.00979234	0.0101182	0.010468	0.010845	0.0112524	0.0116938	0.0121724	0.0126909	0.0132513	0.0138537	0.0144956	0.0151706	0.0158668	0.0165643	0.0172325	0.0178266	0.0182838
MDS	740.1	M179	Osteoarthritis; localized	2.0082e-05	2.74745e-05	3.74304e-05	5.07751e-05	6.85747e-05	9.21933e-05	0.000123357	0.000164218	0.000217413	0.000286111	0.000374032	0.000485436	0.000625071	0.000798095	0.00100995	0.00126625	0.00157261	0.00193456	0.00235735	0.00284579	0.0034041	0.00403559	0.00474242	0.00552523	0.00638276	0.00731125	0.00830415	0.009352	0.0104424	0.01156	0.0126868	0.0138026	0.0148854	0.0159119	0.0168578	0.0176986	0.0184095	0.0189662	0.0193448	0.0195227	0.0194788	0.0191941	0.0186535	0.0178464	0.0167691	0.0154276
MDS	740.11	M1612	Osteoarthrosis, localized, primary	2.15208e-06	2.26718e-06	2.38055e-06	2.49141e-06	2.59896e-06	2.70228e-06	2.80025e-06	2.89144e-06	2.9741e-06	3.04612e-06	3.10517e-06	3.14882e-06	3.17477e-06	3.18117e-06	3.16679e-06	3.13121e-06	3.07491e-06	2.99921e-06	2.90612e-06	2.79809e-06	2.67785e-06	2.54817e-06	2.4117e-06	2.27088e-06	2.12788e-06	1.98459e-06	1.84263e-06	1.70338e-06	1.568e-06	1.43747e-06	1.31258e-06	1.19392e-06	1.08195e-06	9.7693e-07	8.78987e-07	7.88098e-07	7.04115e-07	6.26785e-07	5.5577e-07	4.90675e-07	4.31069e-07	3.76508e-07	3.2655e-07	2.80781e-07	2.38822e-07	2.00358e-07
MDS	740.2	M1991	Osteoarthrosis, generalized	0.00014273	0.00017102	0.000204322	0.000243402	0.000289115	0.000342402	0.000404268	0.000475747	0.000557849	0.000651491	0.000757418	0.000876125	0.00100779	0.00115223	0.00130892	0.00147702	0.00165544	0.00184294	0.00203819	0.00223984	0.00244652	0.00265689	0.00286955	0.00308307	0.00329592	0.00350647	0.003713	0.00391372	0.00410685	0.00429068	0.00446355	0.00462396	0.00477053	0.00490201	0.00501717	0.00511475	0.00519332	0.00525114	0.00528601	0.00529512	0.00527493	0.00522103	0.00512812	0.00499	0.00479978	0.00455029
MDS	740.9	M17	Osteoarthrosis NOS	2.11365e-06	2.22198e-06	2.32799e-06	2.43091e-06	2.52995e-06	2.62421e-06	2.71262e-06	2.79382e-06	2.86615e-06	2.92763e-06	2.97608e-06	3.00928e-06	3.02516e-06	3.02209e-06	2.99908e-06	2.95591e-06	2.89325e-06	2.81253e-06	2.7158e-06	2.60558e-06	2.48454e-06	2.3554e-06	2.22073e-06	2.08287e-06	1.94387e-06	1.80551e-06	1.6693e-06	1.53649e-06	1.40813e-06	1.28508e-06	1.168e-06	1.05739e-06	9.53588e-07	8.56771e-07	7.66979e-07	6.84121e-07	6.07994e-07	5.38303e-07	4.74686e-07	4.16733e-07	3.64009e-07	3.16073e-07	2.72497e-07	2.32875e-07	1.96843e-07	1.64092e-07
MDS	741	M25173	Symptoms and disorders of the joints	1.87746e-06	1.96899e-06	2.05793e-06	2.14361e-06	2.22532e-06	2.3023e-06	2.37363e-06	2.43816e-06	2.49448e-06	2.54092e-06	2.57568e-06	2.59691e-06	2.60296e-06	2.59255e-06	2.56497e-06	2.52022e-06	2.45901e-06	2.38272e-06	2.29325e-06	2.19285e-06	2.08389e-06	1.96876e-06	1.84968e-06	1.72865e-06	1.60743e-06	1.4875e-06	1.3701e-06	1.25627e-06	1.14685e-06	1.04249e-06	9.437e-07	8.5084e-07	7.64125e-07	6.83645e-07	6.0937e-07	5.41167e-07	4.78816e-07	4.22023e-07	3.70446e-07	3.23708e-07	2.81419e-07	2.43188e-07	2.0864e-07	1.77422e-07	1.49218e-07	1.23757e-07
MDS	741.4	M2548	Joint effusions	2.48847e-06	2.61887e-06	2.74689e-06	2.87162e-06	2.99211e-06	3.1073e-06	3.21591e-06	3.31632e-06	3.40652e-06	3.48413e-06	3.54652e-06	3.59096e-06	3.61494e-06	3.6164e-06	3.59406e-06	3.54758e-06	3.47762e-06	3.38581e-06	3.27452e-06	3.14667e-06	3.00542e-06	2.85398e-06	2.6954e-06	2.53247e-06	2.36767e-06	2.20314e-06	2.04069e-06	1.88187e-06	1.72797e-06	1.58006e-06	1.43897e-06	1.30535e-06	1.17965e-06	1.06212e-06	9.52855e-07	8.5178e-07	7.58687e-07	6.73251e-07	5.95061e-07	5.23644e-07	4.58492e-07	3.99088e-07	3.44922e-07	2.95516e-07	2.50436e-07	2.09316e-07
MDS	742.9	M2523	Other derangement of joint	4.42477e-06	4.66859e-06	4.90939e-06	5.14546e-06	5.3751e-06	5.59634e-06	5.80677e-06	6.00337e-06	6.18238e-06	6.33935e-06	6.46927e-06	6.56696e-06	6.62754e-06	6.64697e-06	6.62257e-06	6.55336e-06	6.44024e-06	6.28589e-06	6.09443e-06	5.87103e-06	5.62137e-06	5.35128e-06	5.06636e-06	4.77177e-06	4.47212e-06	4.17144e-06	3.87319e-06	3.58034e-06	3.29542e-06	3.0205e-06	2.75731e-06	2.50717e-06	2.27103e-06	2.04953e-06	1.84293e-06	1.65123e-06	1.47412e-06	1.31109e-06	1.16143e-06	1.02432e-06	8.98866e-07	7.84127e-07	6.79183e-07	5.83158e-07	4.95261e-07	4.14823e-07
MDS	743.11	M816	Osteoporosis NOS	1.37158e-05	1.91111e-05	2.65168e-05	3.6634e-05	5.03878e-05	6.89886e-05	9.40032e-05	0.000127432	0.000171792	0.000230188	0.000306377	0.000404801	0.000530597	0.000689559	0.00088808	0.00113307	0.00143182	0.00179193	0.00222111	0.00272705	0.00331715	0.00399825	0.00477622	0.00565556	0.00663878	0.00772565	0.00891259	0.0101923	0.0115536	0.012981	0.0144547	0.0159514	0.0174437	0.0189015	0.0202919	0.0215799	0.0227289	0.0237014	0.0244591	0.024964	0.0251793	0.0250705	0.0246074	0.0237661	0.0225322	0.0209052
MDS	743.9	M899	Osteopenia or other disorder of bone and cartilage	2.67704e-06	2.81702e-06	2.95437e-06	3.0881e-06	3.21719e-06	3.34051e-06	3.45667e-06	3.56392e-06	3.6601e-06	3.74267e-06	3.8088e-06	3.85556e-06	3.88028e-06	3.88075e-06	3.85564e-06	3.80458e-06	3.72833e-06	3.62863e-06	3.50809e-06	3.36983e-06	3.21727e-06	3.05388e-06	2.88293e-06	2.70743e-06	2.53005e-06	2.35306e-06	2.17844e-06	2.00782e-06	1.84261e-06	1.68391e-06	1.53264e-06	1.38947e-06	1.25486e-06	1.12909e-06	1.01224e-06	9.04232e-07	8.0482e-07	7.13652e-07	6.30281e-07	5.54194e-07	4.84843e-07	4.21667e-07	3.64119e-07	3.11683e-07	2.63894e-07	2.20355e-07
MDS	745	M25551	Pain in joint	0.0011638	0.00133159	0.00152015	0.00173162	0.00196829	0.00223255	0.00252673	0.00285296	0.00321286	0.00360738	0.00403646	0.00449895	0.00499247	0.00551355	0.00605789	0.00662068	0.00719705	0.00778245	0.00837292	0.00896526	0.00955698	0.0101462	0.0107315	0.0113117	0.0118858	0.0124534	0.0130143	0.0135689	0.0141174	0.0146608	0.0152004	0.0157377	0.016275	0.0168146	0.0173588	0.0179095	0.0184677	0.0190326	0.0196009	0.0201658	0.0207154	0.0212313	0.0216864	0.0220427	0.0222485	0.0222371
MDS	747.13	Q260	Congenital anomalies of great vessels	1.32373e-06	1.38268e-06	1.43923e-06	1.49291e-06	1.54325e-06	1.58976e-06	1.63183e-06	1.66873e-06	1.69953e-06	1.72319e-06	1.73857e-06	1.74455e-06	1.74013e-06	1.72463e-06	1.69774e-06	1.65962e-06	1.61093e-06	1.55273e-06	1.48644e-06	1.41363e-06	1.33598e-06	1.25509e-06	1.17245e-06	1.08939e-06	1.00703e-06	9.26327e-07	8.4804e-07	7.7279e-07	7.01061e-07	6.33216e-07	5.69512e-07	5.10107e-07	4.55071e-07	4.04392e-07	3.57986e-07	3.15708e-07	2.77361e-07	2.42712e-07	2.115e-07	1.83453e-07	1.58293e-07	1.35751e-07	1.15569e-07	9.75091e-08	8.13589e-08	6.69349e-08
MDS	760	M549	Back pain	0.15236	0.15039	0.148416	0.146456	0.144525	0.142632	0.140775	0.138939	0.137094	0.1352	0.133208	0.131067	0.128732	0.126168	0.123358	0.120305	0.117032	0.113577	0.109991	0.10633	0.102649	0.0989987	0.0954244	0.0919606	0.0886345	0.0854671	0.0824738	0.0796656	0.0770502	0.0746332	0.0724191	0.0704117	0.0686141	0.0670284	0.0656554	0.0644939	0.0635395	0.0627831	0.0622102	0.0617978	0.0615124	0.0613059	0.0611114	0.0608368	0.0603583	0.0595143
MDS	761	M542	Cervicalgia	0.0144081	0.0149416	0.0154594	0.0159603	0.0164435	0.0169078	0.0173507	0.0177681	0.0181541	0.0185006	0.0187979	0.0190355	0.0192032	0.0192922	0.0192965	0.0192138	0.0190453	0.0187964	0.0184751	0.0180918	0.0176576	0.0171838	0.016681	0.0161586	0.015625	0.0150885	0.0145568	0.0140362	0.0135322	0.0130492	0.0125909	0.0121606	0.0117608	0.0113937	0.0110606	0.0107623	0.0104989	0.0102695	0.010072	0.00990333	0.00975849	0.00963051	0.0095097	0.00938288	0.00923242	0.00903543
MDS	763	M5415	Thoracic or lumbosacral neuritis or radiculitis, unspecified	0.0567943	0.0553407	0.0539011	0.0524849	0.0511006	0.0497532	0.0484438	0.0471689	0.0459202	0.0446859	0.043452	0.0422046	0.0409317	0.0396256	0.0382838	0.0369098	0.0355127	0.0341055	0.0327041	0.0313248	0.0299832	0.0286925	0.0274637	0.0263044	0.02522	0.0242129	0.0232836	0.022432	0.0216573	0.0209583	0.0203342	0.0197841	0.0193074	0.0189036	0.018572	0.0183119	0.0181216	0.0179988	0.0179395	0.0179377	0.017984	0.0180651	0.0181613	0.018245	0.018278	0.0182089
MDS	764	M5430	Sciatica	0.0244879	0.0244114	0.0243306	0.0242483	0.0241671	0.0240886	0.0240126	0.0239368	0.023856	0.023763	0.0236488	0.0235039	0.023319	0.0230868	0.0228027	0.0224658	0.0220787	0.0216475	0.0211805	0.0206877	0.0201794	0.0196654	0.0191543	0.0186537	0.0181694	0.0177052	0.0172641	0.0168479	0.0164583	0.0160966	0.015764	0.0154615	0.0151903	0.0149511	0.0147444	0.0145701	0.0144273	0.014314	0.0142265	0.0141591	0.0141034	0.0140476	0.0139753	0.0138649	0.0136877	0.0134078
MDS	766	M5418	Neuralgia, neuritis, and radiculitis NOS	0.00647035	0.00671475	0.00696021	0.00720691	0.00745505	0.0077046	0.00795498	0.00820478	0.00845155	0.00869177	0.00892091	0.00913375	0.00932483	0.00948903	0.00962214	0.00972139	0.00978565	0.00981555	0.00981321	0.00978193	0.0097257	0.00964879	0.0095554	0.00944938	0.00933416	0.00921263	0.00908723	0.0089601	0.00883313	0.00870809	0.00858659	0.00847021	0.00836038	0.00825836	0.00816517	0.00808139	0.00800707	0.00794154	0.00788316	0.00782909	0.00777499	0.00771465	0.00763952	0.00753828	0.00739629	0.00719541
MDS	770	M60	Myalgia and myositis unspecified	0.00244294	0.00273461	0.00305074	0.00339215	0.00375956	0.00415339	0.00457354	0.00501911	0.00548805	0.00597688	0.00648059	0.00699256	0.00750487	0.00800868	0.00849494	0.00895504	0.00938146	0.00976827	0.0101113	0.0104081	0.0106579	0.0108608	0.0110181	0.0111313	0.0112026	0.0112355	0.011234	0.0112024	0.011145	0.0110662	0.0109703	0.0108616	0.0107443	0.0106223	0.0104992	0.0103777	0.0102599	0.0101468	0.0100381	0.00993181	0.00982409	0.00970875	0.00957675	0.0094156	0.0092088	0.00893545
MDS	773	M79601	Pain in limb	0.0166773	0.0180669	0.0195283	0.0210618	0.0226675	0.0243441	0.0260878	0.0278915	0.0297428	0.0316236	0.0335096	0.0353712	0.0371748	0.0388854	0.0404696	0.041898	0.0431482	0.0442058	0.0450645	0.0457253	0.046195	0.0464842	0.0466058	0.0465733	0.0464004	0.0461021	0.0456936	0.0451896	0.0446042	0.0439511	0.0432437	0.0424952	0.0417177	0.0409224	0.0401187	0.0393137	0.0385111	0.037711	0.0369088	0.0360944	0.0352517	0.0343571	0.0333792	0.0322773	0.0310012	0.0294918
MDS	785	R10815	Abdominal pain	0.00113651	0.00146594	0.00187528	0.0023787	0.00299124	0.00372819	0.0046041	0.00563138	0.00681844	0.00816751	0.0096723	0.0113159	0.0130693	0.0148914	0.0167297	0.0185234	0.0202074	0.0217163	0.0229895	0.0239752	0.0246332	0.0249376	0.0248774	0.0244568	0.0236947	0.0226225	0.0212829	0.0197277	0.0180144	0.0162035	0.0143544	0.0125225	0.0107565	0.00909629	0.00757169	0.00620245	0.00499865	0.00396184	0.00308655	0.00236209	0.00177412	0.0013063	0.000941555	0.000663083	0.000455145	0.000303539
MDS	835	M23000	Internal derangement of knee	2.15357e-06	2.25834e-06	2.36008e-06	2.45798e-06	2.55126e-06	2.63903e-06	2.72022e-06	2.79351e-06	2.85729e-06	2.90966e-06	2.94854e-06	2.97185e-06	2.97768e-06	2.96461e-06	2.93185e-06	2.87941e-06	2.80814e-06	2.71964e-06	2.61612e-06	2.50016e-06	2.37452e-06	2.24193e-06	2.10494e-06	1.96585e-06	1.82667e-06	1.6891e-06	1.55456e-06	1.42423e-06	1.29906e-06	1.17979e-06	1.067e-06	9.61078e-07	8.62263e-07	7.70644e-07	6.86177e-07	6.08698e-07	5.37945e-07	4.73573e-07	4.15183e-07	3.62339e-07	3.14589e-07	2.71484e-07	2.32591e-07	1.97505e-07	1.65862e-07	1.37352e-07
MDS	939	L259	Atopic/contact dermatitis due to other or unspecified	8.35388e-05	9.60575e-05	0.000110236	0.000126265	0.000144353	0.000164719	0.000187587	0.00021317	0.000241652	0.000273166	0.000307777	0.000345464	0.000386109	0.000429506	0.000475373	0.000523378	0.000573169	0.000624408	0.00067679	0.000730057	0.000784002	0.000838455	0.000893277	0.000948341	0.00100352	0.00105868	0.00111366	0.00116831	0.00122249	0.00127606	0.00132889	0.0013809	0.001432	0.00148213	0.00153119	0.00157903	0.00162542	0.00166993	0.00171193	0.00175047	0.00178416	0.00181114	0.00182889	0.00183414	0.00182282	0.00179001
MDS	994.2	A419	Sepsis	1.08363e-06	1.12899e-06	1.1721e-06	1.21256e-06	1.25003e-06	1.28412e-06	1.31435e-06	1.34015e-06	1.36083e-06	1.37559e-06	1.38356e-06	1.38392e-06	1.37596e-06	1.3592e-06	1.33351e-06	1.29909e-06	1.25655e-06	1.20683e-06	1.15109e-06	1.09063e-06	1.02681e-06	9.60908e-07	8.94099e-07	8.27417e-07	7.61733e-07	6.9776e-07	6.36072e-07	5.77118e-07	5.21239e-07	4.68678e-07	4.19596e-07	3.74076e-07	3.32131e-07	2.93716e-07	2.58731e-07	2.27031e-07	1.98439e-07	1.72748e-07	1.49739e-07	1.29184e-07	1.10858e-07	9.4543e-08	8.00325e-08	6.71381e-08	5.5691e-08	4.55456e-08
MDS	1010	Z4589	Other tests	6.70187e-05	7.80911e-05	9.06914e-05	0.000104975	0.000121104	0.000139239	0.000159527	0.000182089	0.000206998	0.000234258	0.000263786	0.000295392	0.000328778	0.000363543	0.0003992	0.00043521	0.000471012	0.000506061	0.000539849	0.000571927	0.000601902	0.000629442	0.000654261	0.000676116	0.000694797	0.000710121	0.000721939	0.000730141	0.000734667	0.00073551	0.000732719	0.000726396	0.00071669	0.000703788	0.000687895	0.000669224	0.000647976	0.000624326	0.000598416	0.000570343	0.000540163	0.000507891	0.000473512	0.000436999	0.000398337	0.000357567
MDS	0.01	NA	NA	1.12477e-06	1.17272e-06	1.2184e-06	1.26142e-06	1.30141e-06	1.33795e-06	1.37055e-06	1.39861e-06	1.42138e-06	1.43801e-06	1.44761e-06	1.44926e-06	1.44222e-06	1.42597e-06	1.40031e-06	1.36546e-06	1.32203e-06	1.27097e-06	1.21348e-06	1.15092e-06	1.0847e-06	1.01615e-06	9.46515e-07	8.76881e-07	8.08167e-07	7.41132e-07	6.76386e-07	6.14413e-07	5.55582e-07	5.00162e-07	4.48333e-07	4.00194e-07	3.55771e-07	3.15028e-07	2.77868e-07	2.44148e-07	2.13688e-07	1.86279e-07	1.61693e-07	1.39695e-07	1.20051e-07	1.02532e-07	8.69244e-08	7.30295e-08	6.06706e-08	4.96951e-08
ARP	8.5	A0102	Bacterial enteritis	6.82602e-06	6.89502e-06	6.93879e-06	6.95587e-06	6.94518e-06	6.90606e-06	6.83839e-06	6.74254e-06	6.61944e-06	6.47054e-06	6.29775e-06	6.10342e-06	5.89021e-06	5.66103e-06	5.41893e-06	5.167e-06	4.90828e-06	4.64566e-06	4.38184e-06	4.1193e-06	3.8602e-06	3.60641e-06	3.35952e-06	3.1208e-06	2.89123e-06	2.67159e-06	2.46238e-06	2.26393e-06	2.07636e-06	1.89967e-06	1.73371e-06	1.57822e-06	1.43288e-06	1.29729e-06	1.17104e-06	1.05365e-06	9.44662e-07	8.43623e-07	7.5008e-07	6.63606e-07	5.838e-07	5.1029e-07	4.42727e-07	3.8079e-07	3.2418e-07	2.72619e-07
ARP	8.6	A0811	Viral Enteritis	8.62639e-06	8.68548e-06	8.71145e-06	8.70275e-06	8.65838e-06	8.57791e-06	8.46155e-06	8.31021e-06	8.12547e-06	7.90954e-06	7.66523e-06	7.3958e-06	7.10489e-06	6.79641e-06	6.47436e-06	6.14271e-06	5.80536e-06	5.46592e-06	5.12776e-06	4.79387e-06	4.46683e-06	4.14885e-06	3.84173e-06	3.54687e-06	3.26533e-06	2.99784e-06	2.74485e-06	2.50659e-06	2.28301e-06	2.07395e-06	1.87904e-06	1.69783e-06	1.52979e-06	1.37429e-06	1.2307e-06	1.09836e-06	9.76593e-07	8.64759e-07	7.62228e-07	6.68403e-07	5.82723e-07	5.04664e-07	4.33737e-07	3.69486e-07	3.11484e-07	2.59333e-07
ARP	38.1	A400	Gram negative septicemia	2.68819e-06	2.68747e-06	2.67627e-06	2.65435e-06	2.62163e-06	2.57822e-06	2.52442e-06	2.46076e-06	2.38792e-06	2.30679e-06	2.21839e-06	2.12384e-06	2.02436e-06	1.9212e-06	1.81561e-06	1.70878e-06	1.60186e-06	1.49588e-06	1.39177e-06	1.29032e-06	1.19221e-06	1.09797e-06	1.00801e-06	9.22632e-07	8.42014e-07	7.66262e-07	6.95396e-07	6.29368e-07	5.68076e-07	5.11371e-07	4.59073e-07	4.10973e-07	3.66848e-07	3.26465e-07	2.89586e-07	2.55977e-07	2.25406e-07	1.97655e-07	1.72513e-07	1.49783e-07	1.29282e-07	1.10839e-07	9.42963e-08	7.95072e-08	6.63357e-08	5.46556e-08
ARP	41	A243	Bacterial infection NOS	4.22176e-06	4.24117e-06	4.24443e-06	4.23088e-06	4.20016e-06	4.15217e-06	4.08713e-06	4.00558e-06	3.90839e-06	3.79671e-06	3.67197e-06	3.5358e-06	3.39002e-06	3.23652e-06	3.07723e-06	2.91409e-06	2.74893e-06	2.58347e-06	2.41929e-06	2.25777e-06	2.1001e-06	1.9473e-06	1.80015e-06	1.65928e-06	1.52514e-06	1.39803e-06	1.27811e-06	1.16544e-06	1.05996e-06	9.61551e-07	8.70003e-07	7.85069e-07	7.06463e-07	6.33873e-07	5.6697e-07	5.05422e-07	4.48897e-07	3.97073e-07	3.49641e-07	3.06309e-07	2.66801e-07	2.30862e-07	1.98254e-07	1.68757e-07	1.42165e-07	1.18284e-07
ARP	41.1	A490	Staphylococcus infections	5.36071e-06	5.40276e-06	5.42474e-06	5.42567e-06	5.40483e-06	5.36188e-06	5.29687e-06	5.21024e-06	5.10288e-06	4.97605e-06	4.83137e-06	4.67078e-06	4.49644e-06	4.31068e-06	4.11592e-06	3.91458e-06	3.70902e-06	3.50147e-06	3.29401e-06	3.08848e-06	2.88653e-06	2.68953e-06	2.49864e-06	2.31477e-06	2.1386e-06	1.97066e-06	1.81127e-06	1.6606e-06	1.5187e-06	1.38549e-06	1.2608e-06	1.14439e-06	1.03595e-06	9.35157e-07	8.4163e-07	7.5499e-07	6.74852e-07	6.00834e-07	5.32572e-07	4.69717e-07	4.11941e-07	3.58939e-07	3.1043e-07	2.66151e-07	2.25856e-07	1.89319e-07
ARP	41.2	B954	Streptococcus infection	4.31489e-06	4.3346e-06	4.33779e-06	4.32381e-06	4.29227e-06	4.24308e-06	4.17646e-06	4.09297e-06	3.9935e-06	3.87923e-06	3.75161e-06	3.61234e-06	3.46324e-06	3.30627e-06	3.1434e-06	2.9766e-06	2.80776e-06	2.63862e-06	2.4708e-06	2.30571e-06	2.14457e-06	1.98841e-06	1.83805e-06	1.69411e-06	1.55706e-06	1.42719e-06	1.30468e-06	1.18959e-06	1.08185e-06	9.81336e-07	8.87838e-07	8.01103e-07	7.20836e-07	6.46718e-07	5.78413e-07	5.1558e-07	4.5788e-07	4.04985e-07	3.56577e-07	3.12356e-07	2.72043e-07	2.35376e-07	2.02112e-07	1.72024e-07	1.44902e-07	1.2055e-07
ARP	41.4	B9622	E. coli	2.95085e-06	2.95567e-06	2.94907e-06	2.93072e-06	2.90046e-06	2.85834e-06	2.80463e-06	2.73982e-06	2.6646e-06	2.57988e-06	2.48673e-06	2.38635e-06	2.28005e-06	2.16917e-06	2.05508e-06	1.93911e-06	1.82252e-06	1.70647e-06	1.59201e-06	1.48006e-06	1.37138e-06	1.26661e-06	1.16625e-06	1.07066e-06	9.80087e-07	8.94685e-07	8.14512e-07	7.39553e-07	6.69724e-07	6.04891e-07	5.44879e-07	4.89482e-07	4.38472e-07	3.91608e-07	3.48642e-07	3.09327e-07	2.73419e-07	2.40682e-07	2.10891e-07	1.83836e-07	1.59319e-07	1.37155e-07	1.17175e-07	9.92196e-08	8.3142e-08	6.88052e-08
ARP	78	B070	Viral warts & HPV	6.94074e-06	7.0061e-06	7.04567e-06	7.05801e-06	7.04208e-06	6.99729e-06	6.92356e-06	6.82135e-06	6.69166e-06	6.53601e-06	6.35641e-06	6.15528e-06	5.93538e-06	5.69969e-06	5.45131e-06	5.1934e-06	4.92904e-06	4.66117e-06	4.39251e-06	4.12554e-06	3.86246e-06	3.60512e-06	3.3551e-06	3.11366e-06	2.88178e-06	2.66019e-06	2.44939e-06	2.24966e-06	2.06113e-06	1.88374e-06	1.71732e-06	1.5616e-06	1.41622e-06	1.28078e-06	1.15482e-06	1.03786e-06	9.29428e-07	8.29039e-07	7.36232e-07	6.50566e-07	5.71627e-07	4.99029e-07	4.32412e-07	3.71445e-07	3.15816e-07	2.65239e-07
ARP	79	B25	Viral infection	1.02234e-05	1.03573e-05	1.04544e-05	1.05121e-05	1.05286e-05	1.05024e-05	1.04328e-05	1.03202e-05	1.01654e-05	9.97023e-06	9.73725e-06	9.46965e-06	9.17121e-06	8.8461e-06	8.49876e-06	8.13377e-06	7.75567e-06	7.36886e-06	6.97751e-06	6.58542e-06	6.19603e-06	5.81235e-06	5.43693e-06	5.07189e-06	4.71893e-06	4.37941e-06	4.0543e-06	3.74428e-06	3.44972e-06	3.17076e-06	2.90734e-06	2.65922e-06	2.42601e-06	2.20725e-06	2.00237e-06	1.81077e-06	1.63182e-06	1.46488e-06	1.30935e-06	1.16462e-06	1.03014e-06	9.05411e-07	7.8994e-07	6.83296e-07	5.85073e-07	4.94898e-07
ARP	112	B378	Candidiasis	4.32308e-06	4.33899e-06	4.33821e-06	4.32014e-06	4.28444e-06	4.23106e-06	4.16029e-06	4.07274e-06	3.96934e-06	3.85135e-06	3.72026e-06	3.57779e-06	3.42583e-06	3.26633e-06	3.10131e-06	2.93274e-06	2.7625e-06	2.59234e-06	2.42386e-06	2.25846e-06	2.09735e-06	1.9415e-06	1.79173e-06	1.64863e-06	1.51262e-06	1.384e-06	1.26289e-06	1.14934e-06	1.04324e-06	9.44461e-07	8.52763e-07	7.67874e-07	6.89485e-07	6.1726e-07	5.50852e-07	4.89909e-07	4.34082e-07	3.83033e-07	3.36439e-07	2.93993e-07	2.55409e-07	2.20418e-07	1.88773e-07	1.60243e-07	1.34611e-07	1.11677e-07
ARP	153.2	C185	Colon cancer	2.8036e-06	2.80878e-06	2.80314e-06	2.78636e-06	2.75828e-06	2.71894e-06	2.66859e-06	2.60766e-06	2.53684e-06	2.45695e-06	2.36901e-06	2.27415e-06	2.17362e-06	2.06868e-06	1.96062e-06	1.85071e-06	1.74015e-06	1.63004e-06	1.52137e-06	1.41503e-06	1.31175e-06	1.21213e-06	1.11664e-06	1.02565e-06	9.39386e-07	8.58003e-07	7.81562e-07	7.1005e-07	6.43394e-07	5.8147e-07	5.24116e-07	4.71138e-07	4.22324e-07	3.77447e-07	3.36274e-07	2.98571e-07	2.64109e-07	2.32665e-07	2.04027e-07	1.77996e-07	1.54385e-07	1.3302e-07	1.1374e-07	9.63969e-08	8.085e-08	6.69705e-08
ARP	153.3	Z8504	Malignant neoplasm of rectum, rectosigmoid junction, and anus	2.80229e-06	2.8077e-06	2.80229e-06	2.78575e-06	2.7579e-06	2.71879e-06	2.66865e-06	2.60795e-06	2.53732e-06	2.45761e-06	2.36984e-06	2.27514e-06	2.17474e-06	2.06991e-06	1.96194e-06	1.85211e-06	1.7416e-06	1.63153e-06	1.52289e-06	1.41655e-06	1.31326e-06	1.21361e-06	1.1181e-06	1.02707e-06	9.40756e-07	8.59319e-07	7.82819e-07	7.11245e-07	6.44525e-07	5.82535e-07	5.25113e-07	4.72069e-07	4.23188e-07	3.78246e-07	3.37009e-07	2.99244e-07	2.64722e-07	2.3322e-07	2.04527e-07	1.78444e-07	1.54783e-07	1.33372e-07	1.14048e-07	9.66638e-08	8.10787e-08	6.71639e-08
ARP	158	D374	Neoplasm of unspecified nature of digestive system	3.81704e-06	3.82556e-06	3.81925e-06	3.79765e-06	3.76052e-06	3.7079e-06	3.64012e-06	3.55778e-06	3.46178e-06	3.35328e-06	3.23365e-06	3.10444e-06	2.96736e-06	2.82416e-06	2.6766e-06	2.52643e-06	2.3753e-06	2.22473e-06	2.07609e-06	1.93059e-06	1.78926e-06	1.65292e-06	1.52223e-06	1.39769e-06	1.27963e-06	1.16826e-06	1.06367e-06	9.65836e-07	8.74672e-07	7.90006e-07	7.11615e-07	6.39236e-07	5.72576e-07	5.11326e-07	4.55165e-07	4.03772e-07	3.56831e-07	3.14036e-07	2.75096e-07	2.39736e-07	2.07697e-07	1.78741e-07	1.52644e-07	1.292e-07	1.08215e-07	8.95116e-08
ARP	165.1	C3402	Cancer of bronchus; lung	2.24075e-06	2.24158e-06	2.23374e-06	2.21703e-06	2.19134e-06	2.15676e-06	2.11351e-06	2.062e-06	2.0028e-06	1.93659e-06	1.86423e-06	1.78663e-06	1.7048e-06	1.61975e-06	1.53252e-06	1.44412e-06	1.35547e-06	1.26746e-06	1.18085e-06	1.09633e-06	1.01445e-06	9.35679e-07	8.60363e-07	7.88761e-07	7.21044e-07	6.57306e-07	5.97578e-07	5.41829e-07	4.89986e-07	4.41935e-07	3.97532e-07	3.56614e-07	3.19e-07	2.84503e-07	2.52929e-07	2.24088e-07	1.97792e-07	1.73861e-07	1.52123e-07	1.32416e-07	1.14591e-07	9.85072e-08	8.40351e-08	7.10546e-08	5.94541e-08	4.91301e-08
ARP	172.11	C4331	Melanomas of skin	3.93372e-06	3.95289e-06	3.95708e-06	3.94567e-06	3.9183e-06	3.87486e-06	3.81554e-06	3.74084e-06	3.65153e-06	3.54868e-06	3.43359e-06	3.30778e-06	3.17292e-06	3.03077e-06	2.88312e-06	2.73175e-06	2.57838e-06	2.42461e-06	2.27191e-06	2.12157e-06	1.97471e-06	1.83227e-06	1.69501e-06	1.56351e-06	1.43819e-06	1.31935e-06	1.20715e-06	1.10165e-06	1.00281e-06	9.10502e-07	8.24562e-07	7.44762e-07	6.70838e-07	6.02504e-07	5.39462e-07	4.81404e-07	4.28026e-07	3.79031e-07	3.34134e-07	2.93065e-07	2.55571e-07	2.21416e-07	1.90382e-07	1.62266e-07	1.36877e-07	1.14039e-07
ARP	172.2	C44501	Other non-epithelial cancer of skin	7.00932e-06	7.0786e-06	7.12199e-06	7.138e-06	7.12554e-06	7.08397e-06	7.01317e-06	6.91354e-06	6.78605e-06	6.6322e-06	6.45397e-06	6.25376e-06	6.03432e-06	5.79864e-06	5.54984e-06	5.29108e-06	5.02548e-06	4.75599e-06	4.48539e-06	4.21618e-06	3.95059e-06	3.69052e-06	3.43759e-06	3.19308e-06	2.95801e-06	2.73314e-06	2.519e-06	2.3159e-06	2.12398e-06	1.94321e-06	1.77344e-06	1.6144e-06	1.46576e-06	1.3271e-06	1.198e-06	1.07797e-06	9.66532e-07	8.63224e-07	7.6758e-07	6.79162e-07	5.97558e-07	5.22386e-07	4.53289e-07	3.89939e-07	3.32028e-07	2.79273e-07
ARP	174.1	D0510	Breast cancer [female]	3.91366e-06	3.93855e-06	3.94868e-06	3.94338e-06	3.9222e-06	3.88497e-06	3.8318e-06	3.76309e-06	3.67954e-06	3.58216e-06	3.47218e-06	3.35105e-06	3.2204e-06	3.08195e-06	2.93747e-06	2.78874e-06	2.63746e-06	2.48524e-06	2.33358e-06	2.1838e-06	2.03704e-06	1.89428e-06	1.75631e-06	1.62376e-06	1.4971e-06	1.37665e-06	1.26262e-06	1.15511e-06	1.0541e-06	9.59508e-07	8.71195e-07	7.88955e-07	7.1255e-07	6.41713e-07	5.76161e-07	5.15602e-07	4.59746e-07	4.08306e-07	3.61007e-07	3.17587e-07	2.77802e-07	2.41424e-07	2.08241e-07	1.78056e-07	1.50685e-07	1.25958e-07
ARP	174.11	C50211	Malignant neoplasm of female breast	4.84281e-06	4.88422e-06	4.90764e-06	4.91213e-06	4.89701e-06	4.86191e-06	4.80683e-06	4.73214e-06	4.63858e-06	4.52724e-06	4.39955e-06	4.25722e-06	4.10218e-06	3.9365e-06	3.76237e-06	3.58195e-06	3.39738e-06	3.21068e-06	3.02373e-06	2.83822e-06	2.65565e-06	2.47729e-06	2.3042e-06	2.13723e-06	1.97703e-06	1.82409e-06	1.67873e-06	1.54112e-06	1.41134e-06	1.28932e-06	1.17493e-06	1.06798e-06	9.68205e-07	8.75306e-07	7.88965e-07	7.08846e-07	6.34608e-07	5.65916e-07	5.02445e-07	4.43887e-07	3.89951e-07	3.40369e-07	2.9489e-07	2.53282e-07	2.15329e-07	1.80831e-07
ARP	180.3	N87	Cervical intraepithelial neoplasia [CIN] [Cervical dysplasia]	5.76794e-06	5.77375e-06	5.7566e-06	5.7159e-06	5.65137e-06	5.56321e-06	5.45201e-06	5.31884e-06	5.16518e-06	4.99291e-06	4.80424e-06	4.60164e-06	4.38777e-06	4.16536e-06	3.93718e-06	3.70587e-06	3.47398e-06	3.24381e-06	3.01742e-06	2.79662e-06	2.58291e-06	2.3775e-06	2.18133e-06	1.99508e-06	1.8192e-06	1.65392e-06	1.49933e-06	1.35533e-06	1.22172e-06	1.09818e-06	9.84313e-07	8.79682e-07	7.83798e-07	6.9615e-07	6.16219e-07	5.43489e-07	4.77453e-07	4.17624e-07	3.6354e-07	3.14764e-07	2.70887e-07	2.31531e-07	1.96341e-07	1.64991e-07	1.37174e-07	1.12606e-07
ARP	182	C549	Malignant neoplasm of uterus	3.89449e-06	3.90266e-06	3.89565e-06	3.87299e-06	3.83445e-06	3.78008e-06	3.71022e-06	3.6255e-06	3.52685e-06	3.41545e-06	3.29273e-06	3.16027e-06	3.01982e-06	2.87318e-06	2.72216e-06	2.56853e-06	2.41399e-06	2.26009e-06	2.10823e-06	1.95965e-06	1.81538e-06	1.67627e-06	1.543e-06	1.41604e-06	1.29576e-06	1.18234e-06	1.07588e-06	9.7635e-07	8.83656e-07	7.97616e-07	7.18001e-07	6.44536e-07	5.76921e-07	5.14834e-07	4.57945e-07	4.05925e-07	3.58449e-07	3.15202e-07	2.75884e-07	2.40213e-07	2.07924e-07	1.78771e-07	1.52525e-07	1.28974e-07	1.07918e-07	8.91736e-08
ARP	184.11	Z8543	Malignant neoplasm of ovary	2.91476e-06	2.9202e-06	2.91438e-06	2.89695e-06	2.86776e-06	2.82683e-06	2.77443e-06	2.71103e-06	2.6373e-06	2.55414e-06	2.4626e-06	2.36386e-06	2.2592e-06	2.14996e-06	2.03748e-06	1.92308e-06	1.808e-06	1.6934e-06	1.58031e-06	1.46965e-06	1.36218e-06	1.25853e-06	1.15919e-06	1.06454e-06	9.74822e-07	8.90189e-07	8.10706e-07	7.36361e-07	6.67077e-07	6.02723e-07	5.43129e-07	4.88096e-07	4.37399e-07	3.90802e-07	3.48063e-07	3.08937e-07	2.73185e-07	2.40575e-07	2.10886e-07	1.83909e-07	1.5945e-07	1.37328e-07	1.17374e-07	9.94327e-08	8.33582e-08	6.90156e-08
ARP	185	D075	Cancer of prostate	2.71579e-06	2.73254e-06	2.73916e-06	2.7352e-06	2.72034e-06	2.69448e-06	2.65769e-06	2.61024e-06	2.55262e-06	2.4855e-06	2.40974e-06	2.32633e-06	2.23638e-06	2.14106e-06	2.04159e-06	1.93918e-06	1.835e-06	1.73016e-06	1.62567e-06	1.52243e-06	1.42124e-06	1.32277e-06	1.22755e-06	1.13602e-06	1.0485e-06	9.65214e-07	8.86308e-07	8.11845e-07	7.41826e-07	6.76195e-07	6.14851e-07	5.57661e-07	5.04461e-07	4.55072e-07	4.09301e-07	3.66949e-07	3.2782e-07	2.91718e-07	2.58456e-07	2.27858e-07	1.99756e-07	1.73999e-07	1.50442e-07	1.28953e-07	1.09409e-07	9.16974e-08
ARP	189.11	C649	Malignant neoplasm of kidney, except pelvis	3.51245e-06	3.53226e-06	3.53879e-06	3.53148e-06	3.50996e-06	3.47409e-06	3.42401e-06	3.36012e-06	3.28308e-06	3.19379e-06	3.0934e-06	2.98323e-06	2.86473e-06	2.73947e-06	2.60904e-06	2.47502e-06	2.33894e-06	2.20223e-06	2.06622e-06	1.93207e-06	1.8008e-06	1.67326e-06	1.55015e-06	1.43201e-06	1.31924e-06	1.21212e-06	1.11081e-06	1.01539e-06	9.25838e-07	8.42065e-07	7.63928e-07	6.91239e-07	6.23776e-07	5.61294e-07	5.03533e-07	4.50228e-07	4.01114e-07	3.55931e-07	3.14431e-07	2.76377e-07	2.41547e-07	2.09736e-07	1.80752e-07	1.54417e-07	1.30566e-07	1.09046e-07
ARP	189.21	C679	Malignant neoplasm of bladder	2.89775e-06	2.90302e-06	2.89708e-06	2.87961e-06	2.85045e-06	2.80963e-06	2.75741e-06	2.69425e-06	2.62086e-06	2.53809e-06	2.447e-06	2.34877e-06	2.24466e-06	2.13602e-06	2.02417e-06	1.91042e-06	1.79601e-06	1.68209e-06	1.56968e-06	1.45969e-06	1.35289e-06	1.24988e-06	1.15118e-06	1.05713e-06	9.67989e-07	8.83909e-07	8.0495e-07	7.311e-07	6.6228e-07	5.98363e-07	5.39177e-07	4.84522e-07	4.34178e-07	3.87908e-07	3.45471e-07	3.06623e-07	2.71128e-07	2.38754e-07	2.09281e-07	1.82503e-07	1.58225e-07	1.36267e-07	1.16463e-07	9.86576e-08	8.27054e-08	6.84727e-08
ARP	195.1	D49	Malignant neoplasm, other	2.15883e-06	2.1566e-06	2.14596e-06	2.12675e-06	2.09892e-06	2.06258e-06	2.01799e-06	1.96558e-06	1.90594e-06	1.83977e-06	1.7679e-06	1.69125e-06	1.6108e-06	1.52754e-06	1.44248e-06	1.35657e-06	1.27071e-06	1.18573e-06	1.10237e-06	1.02124e-06	9.42868e-07	8.67677e-07	7.95982e-07	7.28008e-07	6.63894e-07	6.0371e-07	5.47464e-07	4.9511e-07	4.46557e-07	4.01682e-07	3.60332e-07	3.22337e-07	2.87515e-07	2.55675e-07	2.26626e-07	2.00176e-07	1.7614e-07	1.54341e-07	1.3461e-07	1.16789e-07	1.00731e-07	8.62987e-08	7.33658e-08	6.1815e-08	5.15377e-08	4.24329e-08
ARP	198	J910	Secondary malignant neoplasm	1.95463e-06	1.95153e-06	1.94084e-06	1.9224e-06	1.89619e-06	1.86233e-06	1.82105e-06	1.77277e-06	1.71802e-06	1.65744e-06	1.5918e-06	1.52193e-06	1.44872e-06	1.37306e-06	1.29587e-06	1.218e-06	1.14027e-06	1.06341e-06	9.88079e-07	9.14839e-07	8.44154e-07	7.76392e-07	7.11834e-07	6.50673e-07	5.93031e-07	5.38962e-07	4.88469e-07	4.41504e-07	3.9798e-07	3.57781e-07	3.20766e-07	2.86779e-07	2.55652e-07	2.27211e-07	2.0128e-07	1.77686e-07	1.56262e-07	1.36845e-07	1.19282e-07	1.03432e-07	8.9159e-08	7.63411e-08	6.48635e-08	5.46203e-08	4.55133e-08	3.74516e-08
ARP	198.1	C779	Secondary malignancy of lymph nodes	2.50343e-06	2.50798e-06	2.5029e-06	2.48791e-06	2.46286e-06	2.4278e-06	2.38292e-06	2.32864e-06	2.26554e-06	2.19438e-06	2.11604e-06	2.03154e-06	1.94198e-06	1.84848e-06	1.75221e-06	1.65428e-06	1.55575e-06	1.45761e-06	1.36076e-06	1.26595e-06	1.17386e-06	1.08501e-06	9.99844e-07	9.18662e-07	8.41683e-07	7.6904e-07	7.0079e-07	6.36922e-07	5.77373e-07	5.22032e-07	4.70757e-07	4.23377e-07	3.79702e-07	3.39532e-07	3.0266e-07	2.68879e-07	2.37985e-07	2.0978e-07	1.84077e-07	1.60697e-07	1.39476e-07	1.2026e-07	1.02906e-07	8.72805e-08	7.32613e-08	6.07337e-08
ARP	198.2	C783	Secondary malignancy of respiratory organs	1.80392e-06	1.80103e-06	1.79115e-06	1.77413e-06	1.74995e-06	1.71872e-06	1.68066e-06	1.63615e-06	1.58567e-06	1.52983e-06	1.46932e-06	1.40492e-06	1.33742e-06	1.26768e-06	1.19651e-06	1.12472e-06	1.05305e-06	9.82183e-07	9.1272e-07	8.45178e-07	7.79986e-07	7.17484e-07	6.5793e-07	6.01505e-07	5.48318e-07	4.98422e-07	4.51819e-07	4.08464e-07	3.6828e-07	3.31159e-07	2.96972e-07	2.65575e-07	2.36813e-07	2.10526e-07	1.86554e-07	1.64737e-07	1.44919e-07	1.26953e-07	1.10698e-07	9.6022e-08	8.28021e-08	7.0925e-08	6.02852e-08	5.07855e-08	4.23355e-08	3.48517e-08
ARP	198.3	C7B04	Secondary malignant neoplasm of digestive systems	1.87627e-06	1.87305e-06	1.86253e-06	1.84459e-06	1.8192e-06	1.78647e-06	1.74665e-06	1.70012e-06	1.64739e-06	1.5891e-06	1.52598e-06	1.45881e-06	1.38846e-06	1.31579e-06	1.24166e-06	1.1669e-06	1.0923e-06	1.01855e-06	9.46289e-07	8.76044e-07	8.08263e-07	7.43297e-07	6.81414e-07	6.22797e-07	5.67562e-07	5.1576e-07	4.6739e-07	4.22407e-07	3.80726e-07	3.42235e-07	3.06798e-07	2.74264e-07	2.44472e-07	2.17253e-07	1.92441e-07	1.69868e-07	1.49373e-07	1.308e-07	1.14004e-07	9.88462e-08	8.51995e-08	7.2945e-08	6.19732e-08	5.21825e-08	4.34787e-08	3.57749e-08
ARP	198.4	C787	Secondary malignant neoplasm of liver	1.8341e-06	1.83122e-06	1.82123e-06	1.80397e-06	1.77944e-06	1.74774e-06	1.70909e-06	1.66387e-06	1.61259e-06	1.55585e-06	1.49435e-06	1.42889e-06	1.36029e-06	1.28939e-06	1.21704e-06	1.14405e-06	1.07118e-06	9.99119e-07	9.28486e-07	8.59802e-07	7.93505e-07	7.29942e-07	6.69374e-07	6.11985e-07	5.57887e-07	5.07136e-07	4.59731e-07	4.15629e-07	3.74751e-07	3.36988e-07	3.02208e-07	2.70265e-07	2.41002e-07	2.14257e-07	1.89865e-07	1.67665e-07	1.475e-07	1.29218e-07	1.12676e-07	9.77404e-08	8.42864e-08	7.21984e-08	6.13694e-08	5.17003e-08	4.30994e-08	3.54816e-08
ARP	198.6	C7951	Secondary malignancy of bone	1.815e-06	1.81299e-06	1.80396e-06	1.78775e-06	1.76434e-06	1.7338e-06	1.69637e-06	1.6524e-06	1.60237e-06	1.54688e-06	1.48663e-06	1.42237e-06	1.35492e-06	1.28513e-06	1.21381e-06	1.14179e-06	1.0698e-06	9.98538e-07	9.28617e-07	8.60561e-07	7.94807e-07	7.31707e-07	6.71525e-07	6.1445e-07	5.60599e-07	5.10033e-07	4.62759e-07	4.18738e-07	3.77896e-07	3.4013e-07	3.05314e-07	2.73306e-07	2.43953e-07	2.17099e-07	1.92581e-07	1.70242e-07	1.49926e-07	1.31486e-07	1.14781e-07	9.96794e-08	8.60578e-08	7.38024e-08	6.2808e-08	5.29769e-08	4.42185e-08	3.6449e-08
ARP	199	D499	Neoplasm of uncertain behavior	7.93223e-06	8.01035e-06	8.05887e-06	8.07611e-06	8.06082e-06	8.01231e-06	7.93043e-06	7.81568e-06	7.66919e-06	7.49268e-06	7.28843e-06	7.05923e-06	6.80822e-06	6.53883e-06	6.25464e-06	5.95927e-06	5.65629e-06	5.34908e-06	5.0408e-06	4.73431e-06	4.43216e-06	4.13651e-06	3.84918e-06	3.57164e-06	3.30504e-06	3.05023e-06	2.80781e-06	2.57812e-06	2.36129e-06	2.15728e-06	1.96592e-06	1.78688e-06	1.61976e-06	1.4641e-06	1.31938e-06	1.18505e-06	1.06056e-06	9.4537e-07	8.38936e-07	7.40755e-07	6.50348e-07	5.67269e-07	4.91103e-07	4.21463e-07	3.5799e-07	3.00347e-07
ARP	202.2	C8415	Non-Hodgkins lymphoma	3.65629e-06	3.67377e-06	3.67735e-06	3.66648e-06	3.64081e-06	3.60027e-06	3.54501e-06	3.47549e-06	3.39246e-06	3.29688e-06	3.18997e-06	3.07314e-06	2.94793e-06	2.81597e-06	2.67893e-06	2.53845e-06	2.39613e-06	2.25344e-06	2.11175e-06	1.97225e-06	1.83597e-06	1.7038e-06	1.57642e-06	1.45438e-06	1.33808e-06	1.22777e-06	1.12361e-06	1.02566e-06	9.33875e-07	8.4815e-07	7.6832e-07	6.94177e-07	6.25479e-07	5.61959e-07	5.03341e-07	4.49342e-07	3.99678e-07	3.54075e-07	3.1227e-07	2.74013e-07	2.3907e-07	2.07223e-07	1.7827e-07	1.52023e-07	1.28308e-07	1.06961e-07
ARP	208	D123	Benign neoplasm of colon	3.90403e-06	3.9266e-06	3.93438e-06	3.92675e-06	3.90329e-06	3.86385e-06	3.80857e-06	3.73788e-06	3.65253e-06	3.55351e-06	3.4421e-06	3.31976e-06	3.18812e-06	3.04891e-06	2.9039e-06	2.75487e-06	2.6035e-06	2.45142e-06	2.30007e-06	2.15078e-06	2.00467e-06	1.86269e-06	1.72563e-06	1.5941e-06	1.46853e-06	1.34924e-06	1.23643e-06	1.13016e-06	1.03043e-06	9.37126e-07	8.50104e-07	7.6915e-07	6.94017e-07	6.24434e-07	5.60112e-07	5.00756e-07	4.4607e-07	3.95767e-07	3.49568e-07	3.07211e-07	2.68449e-07	2.33051e-07	2.00806e-07	1.71514e-07	1.44991e-07	1.21066e-07
ARP	210	D103	Benign neoplasm of lip, oral cavity, and pharynx	1.31355e-05	1.33496e-05	1.3518e-05	1.36371e-05	1.37038e-05	1.37159e-05	1.36718e-05	1.35714e-05	1.34153e-05	1.32052e-05	1.29438e-05	1.2635e-05	1.22831e-05	1.18932e-05	1.14709e-05	1.10218e-05	1.05518e-05	1.00666e-05	9.57165e-06	9.07196e-06	8.57217e-06	8.07638e-06	7.58815e-06	7.11048e-06	6.64584e-06	6.19623e-06	5.76322e-06	5.34791e-06	4.95105e-06	4.57306e-06	4.21405e-06	3.87392e-06	3.55235e-06	3.24886e-06	2.96288e-06	2.69373e-06	2.44073e-06	2.20313e-06	1.98023e-06	1.77134e-06	1.57583e-06	1.3931e-06	1.22263e-06	1.06392e-06	9.16518e-07	7.80039e-07
ARP	211	D133	Benign neoplasm of other parts of digestive system	3.22226e-06	3.23229e-06	3.22993e-06	3.21475e-06	3.18652e-06	3.14523e-06	3.09112e-06	3.02465e-06	2.94653e-06	2.8577e-06	2.75928e-06	2.65256e-06	2.53893e-06	2.41986e-06	2.29683e-06	2.17129e-06	2.04464e-06	1.91817e-06	1.79305e-06	1.6703e-06	1.55081e-06	1.43531e-06	1.32437e-06	1.21842e-06	1.11777e-06	1.02263e-06	9.33077e-07	8.49137e-07	7.7074e-07	6.97765e-07	6.30038e-07	5.67354e-07	5.09479e-07	4.56162e-07	4.07143e-07	3.6216e-07	3.20954e-07	2.83273e-07	2.48878e-07	2.17541e-07	1.8905e-07	1.63207e-07	1.39828e-07	1.18743e-07	9.97933e-08	8.28302e-08
ARP	214	D174	Lipoma	5.06697e-06	5.08373e-06	5.08079e-06	5.05748e-06	5.01342e-06	4.94858e-06	4.86334e-06	4.75845e-06	4.63503e-06	4.49458e-06	4.33888e-06	4.17e-06	3.99014e-06	3.80165e-06	3.60688e-06	3.40816e-06	3.20771e-06	3.00758e-06	2.80963e-06	2.61551e-06	2.42661e-06	2.24408e-06	2.06885e-06	1.9016e-06	1.74281e-06	1.59281e-06	1.45173e-06	1.31959e-06	1.19629e-06	1.08162e-06	9.75305e-07	8.77016e-07	7.86374e-07	7.02978e-07	6.26411e-07	5.56253e-07	4.92087e-07	4.33513e-07	3.80143e-07	3.31615e-07	2.87587e-07	2.47741e-07	2.11781e-07	1.79433e-07	1.50438e-07	1.2456e-07
ARP	214.1	D172	Lipoma of skin and subcutaneous tissue	0.0183602	0.0183275	0.0181838	0.0179283	0.0175626	0.017091	0.01652	0.0158587	0.0151182	0.0143113	0.013452	0.012555	0.0116354	0.0107075	0.00978518	0.00888078	0.00800522	0.00716763	0.00637532	0.00563371	0.00494646	0.00431561	0.00374171	0.0032241	0.00276109	0.00235018	0.0019883	0.00167196	0.00139741	0.00116079	0.000958264	0.000786085	0.000640681	0.000518702	0.000417055	0.000332919	0.000263752	0.000207289	0.000161533	0.000124733	9.53734e-05	7.21479e-05	5.3941e-05	3.98067e-05	2.89491e-05	2.0704e-05
ARP	215	D17	Other benign neoplasm of connective and other soft tissue	0.00521633	0.00519485	0.00515393	0.00509339	0.00501332	0.00491419	0.0047968	0.00466228	0.0045121	0.00434802	0.00417202	0.00398624	0.00379294	0.00359439	0.00339283	0.0031904	0.00298908	0.00279065	0.00259668	0.0024085	0.00222719	0.00205359	0.00188834	0.00173184	0.00158434	0.00144592	0.00131653	0.00119602	0.00108412	0.000980538	0.000884881	0.000796743	0.000715693	0.000641286	0.000573078	0.000510634	0.000453532	0.000401371	0.000353776	0.000310396	0.000270908	0.000235017	0.000202451	0.000172963	0.000146328	0.000122339
ARP	216	D2210	Benign neoplasm of skin	0.0237479	0.0215719	0.0194215	0.0173262	0.0153126	0.0134038	0.0116187	0.00997149	0.00847182	0.00712451	0.00593	0.00488483	0.00398218	0.00321265	0.00256495	0.00202663	0.00158477	0.00122651	0.000939525	0.000712362	0.000534645	0.000397209	0.000292127	0.000212682	0.000153284	0.000109361	7.72347e-05	5.39918e-05	3.73573e-05	2.55806e-05	1.73332e-05	1.162e-05	7.70557e-06	5.0532e-06	3.27615e-06	2.09914e-06	1.32868e-06	8.30402e-07	5.12151e-07	3.11504e-07	1.867e-07	1.10166e-07	6.39284e-08	3.64338e-08	2.03589e-08	1.11306e-08
ARP	218.1	D250	Uterine leiomyoma	4.63425e-06	4.62909e-06	4.60544e-06	4.56293e-06	4.50148e-06	4.42136e-06	4.32317e-06	4.2079e-06	4.07684e-06	3.93159e-06	3.774e-06	3.60611e-06	3.43009e-06	3.24815e-06	3.0625e-06	2.87525e-06	2.68838e-06	2.5037e-06	2.32281e-06	2.14708e-06	1.97762e-06	1.81535e-06	1.66093e-06	1.51484e-06	1.37736e-06	1.24861e-06	1.1286e-06	1.01719e-06	9.14164e-07	8.19231e-07	7.32038e-07	6.52193e-07	5.7928e-07	5.12866e-07	4.52519e-07	3.97811e-07	3.48324e-07	3.03662e-07	2.63445e-07	2.27321e-07	1.94959e-07	1.66052e-07	1.40318e-07	1.17492e-07	9.73303e-08	7.96069e-08
ARP	220	D271	Benign neoplasm of ovary	6.02948e-06	6.0332e-06	6.01291e-06	5.96796e-06	5.89815e-06	5.80366e-06	5.68519e-06	5.54386e-06	5.38126e-06	5.19937e-06	5.00053e-06	4.78734e-06	4.56258e-06	4.32913e-06	4.08987e-06	3.84758e-06	3.60489e-06	3.3642e-06	3.12767e-06	2.89716e-06	2.67421e-06	2.46009e-06	2.25575e-06	2.06189e-06	1.87894e-06	1.70716e-06	1.54659e-06	1.39714e-06	1.25856e-06	1.13052e-06	1.0126e-06	9.04326e-07	8.05178e-07	7.14619e-07	6.32099e-07	5.57075e-07	4.89015e-07	4.27405e-07	3.71761e-07	3.21624e-07	2.76566e-07	2.36189e-07	2.00124e-07	1.68026e-07	1.39577e-07	1.14478e-07
ARP	228	D181	Hemangioma and lymphangioma, any site	0.0115363	0.00964572	0.00799984	0.00657986	0.00536609	0.0043384	0.00347668	0.00276125	0.00217324	0.00169487	0.00130969	0.00100276	0.000760702	0.00057179	0.000425874	0.000314321	0.000229903	0.000166659	0.000119747	8.52883e-05	6.02196e-05	4.21544e-05	2.92573e-05	2.01342e-05	1.37391e-05	9.29645e-06	6.23759e-06	4.15002e-06	2.73781e-06	1.79081e-06	1.16131e-06	7.46525e-07	4.75628e-07	3.0028e-07	1.87806e-07	1.16327e-07	7.13303e-08	4.3281e-08	2.59729e-08	1.54054e-08	9.0247e-09	5.21701e-09	2.9729e-09	1.6678e-09	9.19618e-10	4.97349e-10
ARP	242	E059	Thyrotoxicosis with or without goiter	1.10356e-05	1.11265e-05	1.11752e-05	1.11794e-05	1.11377e-05	1.10492e-05	1.09142e-05	1.07336e-05	1.05093e-05	1.02438e-05	9.94079e-06	9.60425e-06	9.23882e-06	8.84945e-06	8.44128e-06	8.01944e-06	7.58895e-06	7.15455e-06	6.72063e-06	6.2911e-06	5.86943e-06	5.45854e-06	5.06085e-06	4.67828e-06	4.31228e-06	3.96391e-06	3.63385e-06	3.32243e-06	3.02973e-06	2.75556e-06	2.49953e-06	2.26112e-06	2.03967e-06	1.83444e-06	1.64462e-06	1.4694e-06	1.30794e-06	1.15942e-06	1.02304e-06	8.98057e-07	7.83751e-07	6.79457e-07	5.84551e-07	4.98452e-07	4.20613e-07	3.50525e-07
ARP	244.1	E032	Secondary hypothyroidism	1.56902e-05	1.5917e-05	1.60866e-05	1.61949e-05	1.62384e-05	1.62149e-05	1.61232e-05	1.59632e-05	1.57363e-05	1.54453e-05	1.50938e-05	1.46869e-05	1.42303e-05	1.37307e-05	1.31949e-05	1.26302e-05	1.20438e-05	1.14425e-05	1.08332e-05	1.02218e-05	9.61385e-06	9.0142e-06	8.42697e-06	7.85561e-06	7.30291e-06	6.77107e-06	6.26173e-06	5.77602e-06	5.31462e-06	4.87781e-06	4.46552e-06	4.07744e-06	3.71301e-06	3.3715e-06	3.05207e-06	2.75379e-06	2.47567e-06	2.21674e-06	1.97602e-06	1.7526e-06	1.54558e-06	1.35415e-06	1.17753e-06	1.01502e-06	8.65956e-07	7.29708e-07
ARP	244.4	E039	Hypothyroidism NOS	0.0021559	0.00247272	0.00281676	0.00318593	0.00357706	0.00398583	0.00440676	0.00483332	0.00525807	0.00567283	0.00606901	0.0064379	0.00677099	0.00706035	0.00729891	0.0074808	0.00760153	0.00765818	0.00764951	0.00757592	0.00743944	0.00724362	0.00699333	0.00669455	0.00635417	0.00597967	0.00557893	0.00515993	0.00473054	0.00429827	0.00387012	0.00345237	0.00305049	0.00266908	0.0023118	0.00198139	0.00167967	0.00140764	0.00116549	0.00095275	0.00076833	0.000610669	0.000477821	0.000367562	0.000277501	0.000205177
ARP	250.1	E10630	Type 1 diabetes	3.46128e-06	3.47152e-06	3.46841e-06	3.45152e-06	3.42059e-06	3.37563e-06	3.31688e-06	3.24487e-06	3.16037e-06	3.06439e-06	2.95814e-06	2.84301e-06	2.72052e-06	2.59223e-06	2.45974e-06	2.32462e-06	2.18836e-06	2.05235e-06	1.91785e-06	1.78596e-06	1.65762e-06	1.53361e-06	1.41454e-06	1.30087e-06	1.19294e-06	1.09095e-06	9.95003e-07	9.05099e-07	8.21169e-07	7.43077e-07	6.70636e-07	6.03619e-07	5.41774e-07	4.84829e-07	4.32502e-07	3.8451e-07	3.40572e-07	3.00418e-07	2.63788e-07	2.30436e-07	2.00134e-07	1.72668e-07	1.4784e-07	1.25465e-07	1.05372e-07	8.74008e-08
ARP	250.2	E116	Type 2 diabetes	5.32895e-07	6.36217e-07	7.60335e-07	9.09521e-07	1.08894e-06	1.30487e-06	1.56492e-06	1.87837e-06	2.25657e-06	2.71345e-06	3.26616e-06	3.93591e-06	4.74901e-06	5.73831e-06	6.94488e-06	8.42037e-06	1.023e-05	1.24564e-05	1.52046e-05	1.86092e-05	2.28423e-05	2.81259e-05	3.4747e-05	4.30779e-05	5.36035e-05	6.69577e-05	8.39722e-05	0.000105742	0.000133713	0.000169801	0.000216555	0.000277365	0.000356759	0.000460789	0.000597551	0.00077788	0.00101626	0.00133202	0.00175088	0.00230688	0.00304474	0.00402259	0.00531481	0.00701436	0.0092332	0.0120984
ARP	250.23	E11354	Type 2 diabetes with ophthalmic manifestations	2.08555e-06	2.08419e-06	2.07474e-06	2.05702e-06	2.03099e-06	1.99673e-06	1.95449e-06	1.90468e-06	1.84783e-06	1.78463e-06	1.71587e-06	1.64242e-06	1.56522e-06	1.48524e-06	1.40343e-06	1.32071e-06	1.23797e-06	1.156e-06	1.07551e-06	9.9711e-07	9.21309e-07	8.48519e-07	7.79051e-07	7.1313e-07	6.50897e-07	5.92426e-07	5.37731e-07	4.86773e-07	4.39469e-07	3.95706e-07	3.55339e-07	3.1821e-07	2.84144e-07	2.52961e-07	2.24478e-07	1.98513e-07	1.74888e-07	1.53434e-07	1.33989e-07	1.16402e-07	1.00531e-07	8.62445e-08	7.3422e-08	6.19507e-08	5.17262e-08	4.26517e-08
ARP	250.7	E11354	Diabetic retinopathy	2.28807e-06	2.28803e-06	2.27912e-06	2.26113e-06	2.23397e-06	2.19774e-06	2.15268e-06	2.09922e-06	2.03794e-06	1.96958e-06	1.895e-06	1.81514e-06	1.73104e-06	1.64374e-06	1.5543e-06	1.46375e-06	1.37304e-06	1.28306e-06	1.1946e-06	1.10834e-06	1.02485e-06	9.44587e-07	8.67914e-07	7.95082e-07	7.26258e-07	6.61532e-07	6.00928e-07	5.44411e-07	4.91898e-07	4.43269e-07	3.98373e-07	3.57038e-07	3.19078e-07	2.84297e-07	2.52496e-07	2.23478e-07	1.97049e-07	1.73025e-07	1.51227e-07	1.31491e-07	1.13662e-07	9.75955e-08	8.31591e-08	7.02293e-08	5.86913e-08	4.84389e-08
ARP	251.1	E162	Hypoglycemia	2.75e-06	2.75166e-06	2.74264e-06	2.72265e-06	2.69158e-06	2.64951e-06	2.59674e-06	2.53375e-06	2.46123e-06	2.38004e-06	2.29123e-06	2.19591e-06	2.09534e-06	1.99077e-06	1.88348e-06	1.77471e-06	1.66561e-06	1.55728e-06	1.45066e-06	1.34659e-06	1.24578e-06	1.14878e-06	1.05605e-06	9.67888e-07	8.84518e-07	8.06057e-07	7.32541e-07	6.63938e-07	6.00154e-07	5.41049e-07	4.86449e-07	4.3615e-07	3.8993e-07	3.47557e-07	3.08794e-07	2.73403e-07	2.41154e-07	2.11823e-07	1.85197e-07	1.61078e-07	1.39278e-07	1.19625e-07	1.01958e-07	8.61276e-08	7.19955e-08	5.9433e-08
ARP	272.1	E784	Hyperlipidemia	2.75937e-06	2.77854e-06	2.78751e-06	2.78581e-06	2.77309e-06	2.74921e-06	2.71422e-06	2.66835e-06	2.61208e-06	2.54606e-06	2.47112e-06	2.38826e-06	2.29856e-06	2.20323e-06	2.10347e-06	2.0005e-06	1.89552e-06	1.78965e-06	1.68391e-06	1.57925e-06	1.47648e-06	1.37628e-06	1.27922e-06	1.18575e-06	1.09622e-06	1.01087e-06	9.29869e-07	8.53287e-07	7.81141e-07	7.13388e-07	6.4994e-07	5.90668e-07	5.3542e-07	4.84019e-07	4.36278e-07	3.92003e-07	3.50997e-07	3.13069e-07	2.78034e-07	2.45715e-07	2.15949e-07	1.88584e-07	1.63478e-07	1.40501e-07	1.19533e-07	1.00462e-07
ARP	272.11	E780	Hypercholesterolemia	1.6259e-07	2.26031e-07	3.13838e-07	4.35128e-07	6.02311e-07	8.32221e-07	1.14764e-06	1.57928e-06	2.16849e-06	2.97074e-06	4.0603e-06	5.53636e-06	7.53121e-06	1.02209e-05	1.38392e-05	1.86966e-05	2.52041e-05	3.39055e-05	4.55195e-05	6.09943e-05	8.15794e-05	0.000108919	0.000145173	0.000193176	0.000256632	0.000340364	0.000450615	0.000595455	0.000785257	0.00103329	0.00135643	0.00177596	0.00231855	0.00301723	0.0039125	0.00505326	0.00649757	0.0083129	0.0105755	0.0133685	0.0167776	0.0208841	0.0257536	0.0314188	0.0378543	0.044943
ARP	274.1	M1043	Gout	5.15755e-07	6.01916e-07	7.0349e-07	8.2336e-07	9.64983e-07	1.13251e-06	1.33094e-06	1.56634e-06	1.84605e-06	2.17907e-06	2.57641e-06	3.05164e-06	3.62158e-06	4.30714e-06	5.13445e-06	6.13634e-06	7.35422e-06	8.84059e-06	1.06623e-05	1.29047e-05	1.56778e-05	1.91233e-05	2.3425e-05	2.88222e-05	3.56281e-05	4.42546e-05	5.52454e-05	6.9322e-05	8.74457e-05	0.000110902	0.000141419	0.000181323	0.000233763	0.00030301	0.000394869	0.000517245	0.000680917	0.000900578	0.00119624	0.00159508	0.00213385	0.0028619	0.00384469	0.00516766	0.00693926	0.00929137
ARP	275.5	E835	Disorders of calcium/phosphorus metabolism	2.83464e-06	2.84278e-06	2.84004e-06	2.82606e-06	2.80066e-06	2.76382e-06	2.71575e-06	2.65688e-06	2.58784e-06	2.50944e-06	2.42267e-06	2.32867e-06	2.22867e-06	2.12393e-06	2.01577e-06	1.90545e-06	1.7942e-06	1.68315e-06	1.57331e-06	1.46559e-06	1.36074e-06	1.25942e-06	1.16211e-06	1.06919e-06	9.80933e-07	8.97508e-07	8.18997e-07	7.45405e-07	6.76676e-07	6.12699e-07	5.53323e-07	4.98364e-07	4.47619e-07	4.00865e-07	3.57876e-07	3.1842e-07	2.82271e-07	2.49207e-07	2.19019e-07	1.91508e-07	1.66487e-07	1.43784e-07	1.23238e-07	1.047e-07	8.80305e-08	7.31016e-08
ARP	276.12	E871	Hyposmolality and/or hyponatremia	2.70283e-06	2.70795e-06	2.70266e-06	2.68665e-06	2.65977e-06	2.62206e-06	2.57373e-06	2.51523e-06	2.44719e-06	2.37041e-06	2.28587e-06	2.19466e-06	2.09795e-06	1.99699e-06	1.89301e-06	1.78723e-06	1.68079e-06	1.57477e-06	1.47011e-06	1.36768e-06	1.26816e-06	1.17215e-06	1.08011e-06	9.92377e-07	9.09184e-07	8.30676e-07	7.56916e-07	6.87892e-07	6.23536e-07	5.63731e-07	5.0832e-07	4.5712e-07	4.09927e-07	3.66524e-07	3.26687e-07	2.90191e-07	2.56818e-07	2.26352e-07	1.98592e-07	1.73345e-07	1.50432e-07	1.29686e-07	1.10953e-07	9.40902e-08	7.89632e-08	6.54485e-08
ARP	276.13	E875	Hyperpotassemia	2.28913e-06	2.28934e-06	2.28068e-06	2.26293e-06	2.23601e-06	2.2e-06	2.15516e-06	2.1019e-06	2.0408e-06	1.9726e-06	1.89814e-06	1.8184e-06	1.73438e-06	1.64714e-06	1.55774e-06	1.4672e-06	1.37648e-06	1.28647e-06	1.19796e-06	1.11163e-06	1.02806e-06	9.47702e-07	8.7092e-07	7.97971e-07	7.29023e-07	6.64167e-07	6.0343e-07	5.46778e-07	4.94128e-07	4.45363e-07	4.00332e-07	3.58865e-07	3.20774e-07	2.85866e-07	2.53942e-07	2.24806e-07	1.98263e-07	1.74128e-07	1.52225e-07	1.32389e-07	1.14464e-07	9.83071e-08	8.37853e-08	7.07752e-08	5.9162e-08	4.88395e-08
ARP	276.14	E876	Hypopotassemia	2.92343e-06	2.93703e-06	2.93956e-06	2.93058e-06	2.90981e-06	2.8772e-06	2.83287e-06	2.7772e-06	2.71076e-06	2.63435e-06	2.54893e-06	2.45562e-06	2.35565e-06	2.25031e-06	2.14093e-06	2.02883e-06	1.91526e-06	1.80141e-06	1.68836e-06	1.57706e-06	1.46834e-06	1.36288e-06	1.26125e-06	1.16387e-06	1.07105e-06	9.83006e-07	8.99864e-07	8.2166e-07	7.48367e-07	6.79899e-07	6.16125e-07	5.56879e-07	5.01967e-07	4.5118e-07	4.04295e-07	3.61087e-07	3.21333e-07	2.84813e-07	2.51318e-07	2.20649e-07	1.92621e-07	1.67061e-07	1.43808e-07	1.22714e-07	1.03639e-07	8.6456e-08
ARP	276.41	E872	Acidosis	2.32409e-06	2.32327e-06	2.31342e-06	2.29432e-06	2.26592e-06	2.22832e-06	2.18177e-06	2.12671e-06	2.06376e-06	1.99367e-06	1.91731e-06	1.83567e-06	1.74978e-06	1.66073e-06	1.56958e-06	1.47737e-06	1.38508e-06	1.29361e-06	1.20374e-06	1.11618e-06	1.03149e-06	9.50132e-07	8.72465e-07	7.98742e-07	7.29124e-07	6.63698e-07	6.02482e-07	5.45435e-07	4.92468e-07	4.43456e-07	3.9824e-07	3.56644e-07	3.18474e-07	2.83529e-07	2.51607e-07	2.22503e-07	1.9602e-07	1.7197e-07	1.5017e-07	1.30452e-07	1.12657e-07	9.66403e-08	8.22647e-08	6.94046e-08	5.7943e-08	4.77716e-08
ARP	276.5	E86	Hypovolemia	2.76908e-06	2.77138e-06	2.76295e-06	2.74348e-06	2.71285e-06	2.67115e-06	2.61865e-06	2.55584e-06	2.48339e-06	2.40219e-06	2.31324e-06	2.21771e-06	2.11682e-06	2.01184e-06	1.90407e-06	1.79473e-06	1.68502e-06	1.576e-06	1.46866e-06	1.36384e-06	1.26224e-06	1.16444e-06	1.07089e-06	9.81921e-07	8.97742e-07	8.18481e-07	7.44181e-07	6.7481e-07	6.10282e-07	5.50457e-07	4.95163e-07	4.44197e-07	3.97339e-07	3.54357e-07	3.15013e-07	2.79071e-07	2.46299e-07	2.16473e-07	1.8938e-07	1.6482e-07	1.42606e-07	1.22565e-07	1.04534e-07	8.83644e-08	7.39173e-08	6.10633e-08
ARP	278.1	E668	Obesity	0.000115571	0.000141263	0.000172318	0.000209738	0.000254682	0.000308482	0.000372665	0.00044897	0.00053938	0.000646142	0.000771805	0.000919252	0.00109175	0.00129298	0.00152712	0.0017989	0.00211367	0.00247747	0.00289715	0.00338046	0.00393613	0.00457402	0.00530519	0.00614208	0.00709849	0.0081893	0.0094305	0.0108392	0.0124335	0.014232	0.0162536	0.0185167	0.0210381	0.0238321	0.0269085	0.0302711	0.0339144	0.0378213	0.0419592	0.0462765	0.0506975	0.0551188	0.0594036	0.0633775	0.0668239	0.0694812
ARP	280.1	D508	Iron deficiency anemias, unspecified or not due to blood loss	6.29717e-06	6.34747e-06	6.37403e-06	6.37566e-06	6.35151e-06	6.30118e-06	6.22471e-06	6.12265e-06	5.99603e-06	5.84635e-06	5.67554e-06	5.48589e-06	5.27997e-06	5.06055e-06	4.83049e-06	4.59267e-06	4.34988e-06	4.10478e-06	3.85981e-06	3.61719e-06	3.37885e-06	3.14642e-06	2.92127e-06	2.70448e-06	2.49687e-06	2.29904e-06	2.11138e-06	1.93409e-06	1.76722e-06	1.61067e-06	1.46424e-06	1.32764e-06	1.20051e-06	1.08245e-06	9.73008e-07	8.71738e-07	7.78177e-07	6.91873e-07	6.12389e-07	5.39308e-07	4.7224e-07	4.1082e-07	3.54707e-07	3.03587e-07	2.57164e-07	2.15164e-07
ARP	285	D6182	Other anemias	1.04293e-05	1.05604e-05	1.06536e-05	1.07063e-05	1.07166e-05	1.0683e-05	1.06051e-05	1.04831e-05	1.03181e-05	1.0112e-05	9.86753e-06	9.58805e-06	9.27747e-06	8.94013e-06	8.58063e-06	8.20367e-06	7.81394e-06	7.41596e-06	7.01397e-06	6.61187e-06	6.21316e-06	5.82087e-06	5.43759e-06	5.06546e-06	4.70619e-06	4.36109e-06	4.03114e-06	3.71698e-06	3.41895e-06	3.13717e-06	2.87153e-06	2.62175e-06	2.3874e-06	2.16798e-06	1.96289e-06	1.77148e-06	1.5931e-06	1.42708e-06	1.27276e-06	1.12953e-06	9.96794e-07	8.74019e-07	7.60696e-07	6.56357e-07	5.60567e-07	4.72925e-07
ARP	287.3	D696	Thrombocytopenia	3.41988e-06	3.42904e-06	3.42504e-06	3.40742e-06	3.37596e-06	3.33068e-06	3.27183e-06	3.19993e-06	3.11576e-06	3.02032e-06	2.91482e-06	2.80064e-06	2.67926e-06	2.55224e-06	2.42116e-06	2.28756e-06	2.15292e-06	2.0186e-06	1.88583e-06	1.7557e-06	1.62912e-06	1.50687e-06	1.38953e-06	1.27757e-06	1.17129e-06	1.07089e-06	9.76475e-07	8.88037e-07	8.05504e-07	7.28735e-07	6.57544e-07	5.91705e-07	5.30964e-07	4.75053e-07	4.23691e-07	3.76598e-07	3.33496e-07	2.94117e-07	2.58203e-07	2.25514e-07	1.95822e-07	1.68916e-07	1.44601e-07	1.22694e-07	1.03027e-07	8.54414e-08
ARP	288.11	D704	Neutropenia	2.32674e-06	2.32721e-06	2.31867e-06	2.30089e-06	2.27378e-06	2.23743e-06	2.19208e-06	2.13817e-06	2.07627e-06	2.00712e-06	1.93161e-06	1.85069e-06	1.7654e-06	1.67682e-06	1.58602e-06	1.49403e-06	1.40184e-06	1.31034e-06	1.22036e-06	1.13257e-06	1.04756e-06	9.65818e-07	8.87695e-07	8.13457e-07	7.43278e-07	6.77253e-07	6.1541e-07	5.57716e-07	5.0409e-07	4.5441e-07	4.08528e-07	3.66268e-07	3.27443e-07	2.91856e-07	2.59305e-07	2.2959e-07	2.02515e-07	1.77892e-07	1.55542e-07	1.35296e-07	1.16998e-07	1.005e-07	8.56695e-08	7.23795e-08	6.05138e-08	4.99643e-08
ARP	296.1	F3010	Bipolar	3.98941e-06	4.01521e-06	4.02602e-06	4.02113e-06	4.0001e-06	3.96275e-06	3.90916e-06	3.83975e-06	3.75523e-06	3.6566e-06	3.54512e-06	3.42225e-06	3.28964e-06	3.14905e-06	3.00226e-06	2.85109e-06	2.69726e-06	2.54243e-06	2.3881e-06	2.23561e-06	2.08616e-06	1.94072e-06	1.80011e-06	1.66497e-06	1.53578e-06	1.41288e-06	1.29648e-06	1.18667e-06	1.08347e-06	9.86782e-07	8.96463e-07	8.12312e-07	7.34088e-07	6.61524e-07	5.94333e-07	5.3222e-07	4.74892e-07	4.22058e-07	3.73441e-07	3.28775e-07	2.87814e-07	2.50327e-07	2.161e-07	1.84933e-07	1.56643e-07	1.31057e-07
ARP	296.22	F3289	Major depressive disorder	8.41088e-06	8.54976e-06	8.66001e-06	8.73926e-06	8.78554e-06	8.79738e-06	8.77385e-06	8.71467e-06	8.62022e-06	8.49154e-06	8.33032e-06	8.13883e-06	7.91983e-06	7.67647e-06	7.4122e-06	7.1306e-06	6.83532e-06	6.52993e-06	6.21786e-06	5.90232e-06	5.5862e-06	5.27212e-06	4.96232e-06	4.65873e-06	4.36294e-06	4.07622e-06	3.79958e-06	3.53376e-06	3.27926e-06	3.03636e-06	2.80516e-06	2.58561e-06	2.37754e-06	2.18066e-06	1.99462e-06	1.81902e-06	1.65343e-06	1.4974e-06	1.35049e-06	1.21229e-06	1.0824e-06	9.60483e-07	8.46208e-07	7.39293e-07	6.39485e-07	5.46558e-07
ARP	300.1	F418	Anxiety disorder	5.66823e-06	5.72345e-06	5.75782e-06	5.77014e-06	5.75955e-06	5.72554e-06	5.66801e-06	5.58729e-06	5.48417e-06	5.35985e-06	5.21592e-06	5.05433e-06	4.87728e-06	4.68717e-06	4.48653e-06	4.27788e-06	4.06372e-06	3.84646e-06	3.62829e-06	3.41125e-06	3.19712e-06	2.98742e-06	2.78346e-06	2.58627e-06	2.39667e-06	2.21526e-06	2.04247e-06	1.87855e-06	1.72362e-06	1.57764e-06	1.4405e-06	1.31199e-06	1.19183e-06	1.0797e-06	9.75233e-07	8.78063e-07	7.87804e-07	7.04074e-07	6.26504e-07	5.54743e-07	4.88461e-07	4.27351e-07	3.7113e-07	3.19534e-07	2.72319e-07	2.2926e-07
ARP	317	F10188	Alcohol-related disorders	3.45409e-06	3.47486e-06	3.48265e-06	3.47688e-06	3.45719e-06	3.42342e-06	3.37568e-06	3.31435e-06	3.24005e-06	3.15366e-06	3.05628e-06	2.94919e-06	2.83381e-06	2.71166e-06	2.58429e-06	2.45325e-06	2.32005e-06	2.1861e-06	2.05269e-06	1.92097e-06	1.79196e-06	1.66649e-06	1.54526e-06	1.42882e-06	1.31756e-06	1.21178e-06	1.11163e-06	1.01721e-06	9.28506e-07	8.45436e-07	7.6787e-07	6.9563e-07	6.28504e-07	5.66258e-07	5.08642e-07	4.55399e-07	4.06273e-07	3.61014e-07	3.19378e-07	2.81139e-07	2.4608e-07	2.14003e-07	1.84722e-07	1.58066e-07	1.33875e-07	1.12e-07
ARP	317.11	K700	Alcoholic liver damage	2.21648e-06	2.21829e-06	2.21154e-06	2.19602e-06	2.17163e-06	2.13841e-06	2.0966e-06	2.04658e-06	1.98889e-06	1.92421e-06	1.85336e-06	1.77725e-06	1.69686e-06	1.6132e-06	1.52728e-06	1.4401e-06	1.3526e-06	1.26563e-06	1.17997e-06	1.09629e-06	1.01515e-06	9.3702e-07	8.62253e-07	7.9111e-07	7.23768e-07	6.60328e-07	6.00825e-07	5.45238e-07	4.93498e-07	4.45498e-07	4.01102e-07	3.6015e-07	3.22469e-07	2.87874e-07	2.56179e-07	2.27196e-07	2.00742e-07	1.76639e-07	1.54719e-07	1.34823e-07	1.16803e-07	1.00523e-07	8.58535e-08	7.26776e-08	6.0885e-08	5.0374e-08
ARP	318	F17211	Tobacco use disorder	8.04085e-06	8.18651e-06	8.30537e-06	8.39504e-06	8.45349e-06	8.47914e-06	8.47094e-06	8.42845e-06	8.35185e-06	8.24197e-06	8.10026e-06	7.92874e-06	7.72993e-06	7.50674e-06	7.2624e-06	7.00028e-06	6.72384e-06	6.4365e-06	6.14156e-06	5.8421e-06	5.54097e-06	5.24072e-06	4.94357e-06	4.65144e-06	4.36593e-06	4.08834e-06	3.81972e-06	3.56085e-06	3.31228e-06	3.07436e-06	2.84723e-06	2.63091e-06	2.42529e-06	2.23014e-06	2.04517e-06	1.87001e-06	1.7043e-06	1.54763e-06	1.3996e-06	1.25985e-06	1.12803e-06	1.00381e-06	8.86923e-07	7.77122e-07	6.74189e-07	5.77941e-07
ARP	327	G478	Sleep disorders	5.56314e-06	5.62672e-06	5.67024e-06	5.69241e-06	5.69229e-06	5.66924e-06	5.62304e-06	5.55388e-06	5.4624e-06	5.34966e-06	5.2171e-06	5.06653e-06	4.90001e-06	4.71985e-06	4.52845e-06	4.32828e-06	4.12178e-06	3.9113e-06	3.69904e-06	3.48701e-06	3.27701e-06	3.07061e-06	2.86912e-06	2.67363e-06	2.485e-06	2.30391e-06	2.13082e-06	1.96605e-06	1.80977e-06	1.662e-06	1.52268e-06	1.39164e-06	1.26866e-06	1.15345e-06	1.0457e-06	9.45049e-07	8.51159e-07	7.63675e-07	6.82252e-07	6.06566e-07	5.3631e-07	4.712e-07	4.10976e-07	3.55396e-07	3.0424e-07	2.57303e-07
ARP	327.3	G4730	Sleep apnea	1.51824e-06	1.77327e-06	2.07168e-06	2.42074e-06	2.82893e-06	3.30616e-06	3.86401e-06	4.51612e-06	5.27852e-06	6.1702e-06	7.21368e-06	8.43587e-06	9.86897e-06	1.15517e-05	1.35309e-05	1.58634e-05	1.8618e-05	2.18793e-05	2.57504e-05	3.03583e-05	3.58595e-05	4.24473e-05	5.03616e-05	5.99003e-05	7.14345e-05	8.54275e-05	0.000102459	0.000123257	0.000148734	0.000180041	0.000218626	0.000266316	0.000325412	0.000398813	0.000490163	0.000604031	0.000746122	0.000923523	0.00114496	0.00142107	0.00176463	0.00219063	0.00271616	0.00335966	0.00413933	0.00506992
ARP	332	G214	Parkinson's disease	7.50052e-06	7.63083e-06	7.73589e-06	7.81352e-06	7.86189e-06	7.8796e-06	7.86573e-06	7.81995e-06	7.74251e-06	7.63426e-06	7.49662e-06	7.33153e-06	7.1414e-06	6.92901e-06	6.69737e-06	6.44967e-06	6.18914e-06	5.91898e-06	5.64226e-06	5.36184e-06	5.08036e-06	4.80016e-06	4.52329e-06	4.25151e-06	3.98627e-06	3.72876e-06	3.47991e-06	3.24042e-06	3.01078e-06	2.79127e-06	2.58201e-06	2.38299e-06	2.19408e-06	2.01505e-06	1.8456e-06	1.68539e-06	1.53405e-06	1.39121e-06	1.25647e-06	1.12948e-06	1.00991e-06	8.9745e-07	7.9183e-07	6.92807e-07	6.00169e-07	5.13729e-07
ARP	334	G958	Degenerative disease of the spinal cord	3.61018e-06	3.61955e-06	3.61494e-06	3.5959e-06	3.56221e-06	3.51387e-06	3.45117e-06	3.37466e-06	3.28518e-06	3.1838e-06	3.0718e-06	2.95065e-06	2.82192e-06	2.68728e-06	2.54839e-06	2.40689e-06	2.26435e-06	2.1222e-06	1.98175e-06	1.84415e-06	1.71038e-06	1.58122e-06	1.45731e-06	1.33914e-06	1.22701e-06	1.12115e-06	1.02165e-06	9.28502e-07	8.41622e-07	7.6086e-07	6.86014e-07	6.16841e-07	5.53071e-07	4.94415e-07	4.40575e-07	3.91252e-07	3.46149e-07	3.04981e-07	2.67474e-07	2.3337e-07	2.02428e-07	1.74423e-07	1.49146e-07	1.26404e-07	1.06014e-07	8.78101e-08
ARP	335	G35	Multiple sclerosis	6.60121e-06	6.66832e-06	6.71111e-06	6.72816e-06	6.71841e-06	6.68124e-06	6.61651e-06	6.52457e-06	6.40631e-06	6.26312e-06	6.09684e-06	5.90971e-06	5.70431e-06	5.48345e-06	5.25005e-06	5.00709e-06	4.7575e-06	4.50407e-06	4.24943e-06	3.99593e-06	3.74569e-06	3.50052e-06	3.26193e-06	3.03117e-06	2.8092e-06	2.59675e-06	2.39433e-06	2.20225e-06	2.02064e-06	1.8495e-06	1.68869e-06	1.53796e-06	1.39701e-06	1.26546e-06	1.1429e-06	1.02889e-06	9.22989e-07	8.24747e-07	7.33738e-07	6.49551e-07	5.71801e-07	5.00131e-07	4.34209e-07	3.73726e-07	3.18395e-07	2.67953e-07
ARP	340	G4300	Migraine	1.01145e-05	1.02452e-05	1.03391e-05	1.0394e-05	1.04077e-05	1.03791e-05	1.03074e-05	1.01929e-05	1.00367e-05	9.84044e-06	9.6068e-06	9.33896e-06	9.0407e-06	8.71617e-06	8.36983e-06	8.00623e-06	7.62989e-06	7.24519e-06	6.85625e-06	6.46688e-06	6.08046e-06	5.69996e-06	5.32792e-06	4.96642e-06	4.61715e-06	4.28141e-06	3.96018e-06	3.65408e-06	3.36349e-06	3.08853e-06	2.82911e-06	2.58499e-06	2.35576e-06	2.14096e-06	1.94e-06	1.75228e-06	1.57717e-06	1.41403e-06	1.26224e-06	1.12121e-06	9.90367e-07	8.69203e-07	7.57231e-07	6.54008e-07	5.5912e-07	4.72185e-07
ARP	342	G810	Hemiplegia	2.91074e-06	2.91282e-06	2.90358e-06	2.88273e-06	2.85013e-06	2.80588e-06	2.75028e-06	2.68383e-06	2.60728e-06	2.52153e-06	2.42766e-06	2.3269e-06	2.22053e-06	2.10991e-06	1.99638e-06	1.88125e-06	1.76576e-06	1.65105e-06	1.53814e-06	1.42791e-06	1.32112e-06	1.21835e-06	1.12008e-06	1.02665e-06	9.38286e-07	8.55114e-07	7.77176e-07	7.04438e-07	6.36803e-07	5.74125e-07	5.16217e-07	4.62866e-07	4.13837e-07	3.68885e-07	3.27759e-07	2.90209e-07	2.55989e-07	2.24862e-07	1.96606e-07	1.71007e-07	1.47869e-07	1.27008e-07	1.08254e-07	9.14483e-08	7.64451e-08	6.31076e-08
ARP	345	G40909	Epilepsy, recurrent seizures, convulsions	7.46163e-06	7.57484e-06	7.66225e-06	7.72188e-06	7.75209e-06	7.75169e-06	7.72002e-06	7.65693e-06	7.56292e-06	7.43903e-06	7.28687e-06	7.10855e-06	6.90663e-06	6.68396e-06	6.44364e-06	6.1889e-06	5.92297e-06	5.64903e-06	5.37008e-06	5.08893e-06	4.80812e-06	4.52989e-06	4.25621e-06	3.98869e-06	3.72868e-06	3.47726e-06	3.23526e-06	3.00327e-06	2.78167e-06	2.57066e-06	2.37028e-06	2.18045e-06	2.00096e-06	1.83155e-06	1.67185e-06	1.5215e-06	1.38008e-06	1.24718e-06	1.1224e-06	1.00534e-06	8.9564e-07	7.92979e-07	6.97052e-07	6.07588e-07	5.24341e-07	4.47095e-07
ARP	351	G5622	Other peripheral nerve disorders	0.0414636	0.0444781	0.0474862	0.0504541	0.0533463	0.0561267	0.0587596	0.0612108	0.0634493	0.0654477	0.0671833	0.068639	0.0698035	0.0706716	0.0712435	0.0715251	0.071527	0.0712637	0.0707529	0.0700146	0.0690703	0.0679422	0.0666523	0.0652221	0.0636739	0.0620421	0.0603634	0.0586703	0.0569908	0.0553486	0.0537633	0.05225	0.0508204	0.0494823	0.0482403	0.047096	0.0460475	0.0450904	0.0442168	0.0434156	0.0426718	0.0419653	0.0412702	0.0405524	0.0397671	0.0388553
ARP	352.2	G512	Facial nerve disorders [CN7]	6.91285e-06	6.97131e-06	7.00384e-06	7.00908e-06	6.98607e-06	6.93431e-06	6.85382e-06	6.74515e-06	6.60938e-06	6.44812e-06	6.26345e-06	6.05784e-06	5.83411e-06	5.59525e-06	5.3444e-06	5.08471e-06	4.81924e-06	4.55093e-06	4.28245e-06	4.01626e-06	3.75449e-06	3.49896e-06	3.25119e-06	3.01239e-06	2.78348e-06	2.56515e-06	2.35784e-06	2.1618e-06	1.97711e-06	1.80366e-06	1.64127e-06	1.48962e-06	1.34834e-06	1.21699e-06	1.0951e-06	9.82179e-07	8.77729e-07	7.8126e-07	6.92299e-07	6.10396e-07	5.35126e-07	4.66094e-07	4.02933e-07	3.45301e-07	2.92878e-07	2.45369e-07
ARP	357	M05571	Inflammatory and toxic neuropathy	6.97003e-06	7.01035e-06	7.02392e-06	7.0096e-06	6.96665e-06	6.89483e-06	6.79439e-06	6.66616e-06	6.51148e-06	6.3322e-06	6.13063e-06	5.90944e-06	5.6716e-06	5.42026e-06	5.15863e-06	4.88991e-06	4.61719e-06	4.34337e-06	4.0711e-06	3.80274e-06	3.54033e-06	3.28558e-06	3.03989e-06	2.80433e-06	2.57971e-06	2.36657e-06	2.16524e-06	1.97584e-06	1.79833e-06	1.63251e-06	1.47809e-06	1.33467e-06	1.2018e-06	1.07898e-06	9.65668e-07	8.61327e-07	7.65415e-07	6.77402e-07	5.96779e-07	5.23062e-07	4.558e-07	3.94567e-07	3.38971e-07	2.88643e-07	2.43241e-07	2.02445e-07
ARP	361	H3340	Retinal detachments and defects	3.28375e-06	3.28817e-06	3.27985e-06	3.25841e-06	3.2237e-06	3.17578e-06	3.11497e-06	3.04182e-06	2.95713e-06	2.86191e-06	2.75737e-06	2.64487e-06	2.52585e-06	2.40184e-06	2.27435e-06	2.14487e-06	2.0148e-06	1.88543e-06	1.75793e-06	1.63331e-06	1.51242e-06	1.39597e-06	1.28449e-06	1.17839e-06	1.07793e-06	9.83274e-07	8.94481e-07	8.11525e-07	7.34306e-07	6.62671e-07	5.96416e-07	5.35309e-07	4.7909e-07	4.27488e-07	3.80224e-07	3.37018e-07	2.97597e-07	2.61696e-07	2.29063e-07	1.99461e-07	1.72669e-07	1.4848e-07	1.26703e-07	1.0716e-07	8.9687e-08	7.41294e-08
ARP	361.1	H33051	Retinal detachment with retinal defect	2.78256e-06	2.78235e-06	2.77129e-06	2.74913e-06	2.71578e-06	2.67134e-06	2.61613e-06	2.55068e-06	2.47569e-06	2.39208e-06	2.30089e-06	2.2033e-06	2.10055e-06	1.99395e-06	1.88477e-06	1.77427e-06	1.66363e-06	1.55392e-06	1.4461e-06	1.34101e-06	1.23934e-06	1.14165e-06	1.04836e-06	9.59798e-07	8.7615e-07	7.97526e-07	7.23952e-07	6.5538e-07	5.91708e-07	5.32784e-07	4.78422e-07	4.28409e-07	3.82516e-07	3.40501e-07	3.0212e-07	2.6713e-07	2.35295e-07	2.06385e-07	1.80184e-07	1.56489e-07	1.3511e-07	1.1587e-07	9.86065e-08	8.31667e-08	6.94104e-08	5.72067e-08
ARP	362	H35	Other retinal disorders	2.65211e-06	2.65692e-06	2.65152e-06	2.63558e-06	2.60895e-06	2.57168e-06	2.52399e-06	2.46632e-06	2.39928e-06	2.32368e-06	2.24047e-06	2.15073e-06	2.05562e-06	1.95635e-06	1.85414e-06	1.75018e-06	1.64561e-06	1.54146e-06	1.4387e-06	1.33813e-06	1.24045e-06	1.14624e-06	1.05594e-06	9.69895e-07	8.88323e-07	8.11366e-07	7.39083e-07	6.71461e-07	6.08431e-07	5.49877e-07	4.95643e-07	4.45548e-07	3.9939e-07	3.56955e-07	3.18022e-07	2.8237e-07	2.49782e-07	2.20048e-07	1.92967e-07	1.6835e-07	1.46022e-07	1.25817e-07	1.07585e-07	9.11823e-08	7.64785e-08	6.33513e-08
ARP	362.29	H3530	Macular degeneration (senile) of retina NOS	3.13076e-06	3.13742e-06	3.13198e-06	3.11406e-06	3.08348e-06	3.04027e-06	2.98469e-06	2.91724e-06	2.83866e-06	2.74987e-06	2.65201e-06	2.54634e-06	2.43425e-06	2.31715e-06	2.19651e-06	2.07372e-06	1.95015e-06	1.82702e-06	1.70546e-06	1.58646e-06	1.47084e-06	1.35928e-06	1.25233e-06	1.15037e-06	1.0537e-06	9.62478e-07	8.76775e-07	7.96585e-07	7.21827e-07	6.52366e-07	5.88022e-07	5.28581e-07	4.73806e-07	4.23445e-07	3.77237e-07	3.34922e-07	2.96243e-07	2.6095e-07	2.28808e-07	1.99593e-07	1.73095e-07	1.4912e-07	1.27487e-07	1.08029e-07	9.05895e-08	7.5023e-08
ARP	362.4	H34213	Retinal vascular changes and abnomalities	3.23372e-06	3.24834e-06	3.25066e-06	3.2402e-06	3.21667e-06	3.17999e-06	3.13033e-06	3.06811e-06	2.99397e-06	2.9088e-06	2.81369e-06	2.70986e-06	2.5987e-06	2.48165e-06	2.36018e-06	2.23575e-06	2.10976e-06	1.98352e-06	1.85822e-06	1.73492e-06	1.61454e-06	1.49782e-06	1.3854e-06	1.27772e-06	1.17515e-06	1.07791e-06	9.86133e-07	8.99855e-07	8.19041e-07	7.43593e-07	6.73363e-07	6.08162e-07	5.47774e-07	4.91962e-07	4.40479e-07	3.93073e-07	3.49493e-07	3.09494e-07	2.72844e-07	2.3932e-07	2.08716e-07	1.80837e-07	1.55505e-07	1.32554e-07	1.11827e-07	9.31815e-08
ARP	365	H4030X1	Glaucoma	5.33148e-06	5.36203e-06	5.37219e-06	5.36107e-06	5.32813e-06	5.27317e-06	5.19638e-06	5.0984e-06	4.98025e-06	4.84334e-06	4.68942e-06	4.52054e-06	4.33895e-06	4.14706e-06	3.94731e-06	3.74214e-06	3.53392e-06	3.32483e-06	3.11692e-06	2.91197e-06	2.71155e-06	2.51695e-06	2.32925e-06	2.14926e-06	1.97761e-06	1.8147e-06	1.66078e-06	1.51596e-06	1.38019e-06	1.25334e-06	1.13517e-06	1.02539e-06	9.2366e-07	8.29586e-07	7.42768e-07	6.62793e-07	5.89248e-07	5.21731e-07	4.59854e-07	4.0325e-07	3.51574e-07	3.04503e-07	2.6174e-07	2.23004e-07	1.88036e-07	1.56593e-07
ARP	365.11	H401132	Primary open angle glaucoma	2.79356e-06	2.79688e-06	2.78937e-06	2.77074e-06	2.74084e-06	2.69974e-06	2.6477e-06	2.58522e-06	2.51295e-06	2.43178e-06	2.34272e-06	2.24693e-06	2.14564e-06	2.04013e-06	1.93171e-06	1.82162e-06	1.71105e-06	1.60111e-06	1.49278e-06	1.38691e-06	1.28423e-06	1.18533e-06	1.09067e-06	1.00058e-06	9.15284e-07	8.34926e-07	7.5955e-07	6.89132e-07	6.23587e-07	5.62783e-07	5.06547e-07	4.5468e-07	4.06962e-07	3.63162e-07	3.23042e-07	2.86365e-07	2.52899e-07	2.22419e-07	1.94711e-07	1.69573e-07	1.46819e-07	1.26273e-07	1.07772e-07	9.11667e-08	7.63165e-08	6.30916e-08
ARP	366	H26411	Cataract	8.37675e-09	9.94169e-09	1.18442e-08	1.41652e-08	1.7007e-08	2.04993e-08	2.48079e-08	3.01453e-08	3.67859e-08	4.50857e-08	5.55093e-08	6.86673e-08	8.53669e-08	1.06682e-07	1.34052e-07	1.69416e-07	2.15412e-07	2.75645e-07	3.55081e-07	4.60617e-07	6.01892e-07	7.92493e-07	1.05171e-06	1.40716e-06	1.89866e-06	2.5842e-06	3.54883e-06	4.91841e-06	6.88071e-06	9.71828e-06	1.38598e-05	1.99611e-05	2.90341e-05	4.26519e-05	6.32803e-05	9.48129e-05	0.000143441	0.000219079	0.000337691	0.000525127	0.000823419	0.00130111	0.00207007	0.00331267	0.00532463	0.00858055
ARP	366.2	H25099	Senile cataract	4.01684e-06	4.03921e-06	4.04636e-06	4.03764e-06	4.01263e-06	3.9712e-06	3.9135e-06	3.83998e-06	3.75142e-06	3.64886e-06	3.53361e-06	3.40719e-06	3.27127e-06	3.12765e-06	2.97814e-06	2.82457e-06	2.66868e-06	2.51212e-06	2.35639e-06	2.20284e-06	2.05263e-06	1.90673e-06	1.76593e-06	1.63086e-06	1.50196e-06	1.37955e-06	1.26383e-06	1.15486e-06	1.05262e-06	9.57021e-07	8.67881e-07	7.84987e-07	7.08082e-07	6.36884e-07	5.71094e-07	5.10407e-07	4.54516e-07	4.03125e-07	3.55947e-07	3.12709e-07	2.73159e-07	2.37058e-07	2.04186e-07	1.74339e-07	1.47326e-07	1.2297e-07
ARP	367.1	H5211	Myopia	2.4555e-06	2.45361e-06	2.44215e-06	2.42092e-06	2.38986e-06	2.34909e-06	2.2989e-06	2.23978e-06	2.17236e-06	2.09747e-06	2.01605e-06	1.92912e-06	1.83781e-06	1.74325e-06	1.64658e-06	1.54888e-06	1.45121e-06	1.35448e-06	1.25955e-06	1.16713e-06	1.07781e-06	9.9209e-07	9.10324e-07	8.32775e-07	7.59605e-07	6.90899e-07	6.26668e-07	5.66864e-07	5.11386e-07	4.60094e-07	4.12819e-07	3.69367e-07	3.29533e-07	2.931e-07	2.59851e-07	2.29569e-07	2.02044e-07	1.77074e-07	1.54467e-07	1.34043e-07	1.15634e-07	9.90847e-08	8.42511e-08	7.09993e-08	5.92055e-08	4.87547e-08
ARP	368	H5362	Visual disturbances	7.01776e-06	7.08985e-06	7.13604e-06	7.15481e-06	7.14504e-06	7.10604e-06	7.03767e-06	6.94029e-06	6.81485e-06	6.66281e-06	6.48613e-06	6.28722e-06	6.06881e-06	5.83387e-06	5.58555e-06	5.327e-06	5.06136e-06	4.7916e-06	4.52052e-06	4.25064e-06	3.9842e-06	3.72315e-06	3.4691e-06	3.22339e-06	2.98703e-06	2.76081e-06	2.54528e-06	2.34076e-06	2.14741e-06	1.96521e-06	1.79402e-06	1.63359e-06	1.48358e-06	1.34359e-06	1.21319e-06	1.09191e-06	9.79272e-07	8.74807e-07	7.78056e-07	6.88582e-07	6.05974e-07	5.29851e-07	4.59856e-07	3.95661e-07	3.3696e-07	2.83469e-07
ARP	371.3	H01021	Inflammation of eyelids	1.63858e-05	1.64717e-05	1.64921e-05	1.64443e-05	1.63268e-05	1.61392e-05	1.58824e-05	1.55586e-05	1.51714e-05	1.47256e-05	1.42271e-05	1.36825e-05	1.30993e-05	1.24854e-05	1.18486e-05	1.11968e-05	1.05376e-05	9.87801e-06	9.22442e-06	8.58249e-06	7.95705e-06	7.35215e-06	6.77101e-06	6.21608e-06	5.68914e-06	5.19133e-06	4.72326e-06	4.28506e-06	3.87643e-06	3.49677e-06	3.14518e-06	2.82059e-06	2.52175e-06	2.24733e-06	1.99595e-06	1.76618e-06	1.55663e-06	1.36595e-06	1.19281e-06	1.036e-06	8.94323e-07	7.66701e-07	6.52109e-07	5.49588e-07	4.58243e-07	3.77235e-07
ARP	372	H11422	Disorders of conjunctiva	2.86268e-05	2.87323e-05	2.872e-05	2.85858e-05	2.83277e-05	2.79457e-05	2.74422e-05	2.68219e-05	2.60919e-05	2.52613e-05	2.43413e-05	2.33443e-05	2.2284e-05	2.11745e-05	2.00302e-05	1.8865e-05	1.76924e-05	1.65246e-05	1.53728e-05	1.42466e-05	1.31543e-05	1.21027e-05	1.10969e-05	1.01409e-05	9.2373e-06	8.38774e-06	7.59281e-06	6.85232e-06	6.16536e-06	5.53048e-06	4.94577e-06	4.40903e-06	3.91779e-06	3.46946e-06	3.06138e-06	2.69089e-06	2.35536e-06	2.05226e-06	1.77915e-06	1.53375e-06	1.31389e-06	1.11757e-06	9.42888e-07	7.88099e-07	6.51557e-07	5.31729e-07
ARP	374	H02853	Other disorders of eyelids	0.0126778	0.011917	0.0111032	0.0102511	0.00937646	0.0084948	0.00762126	0.00676992	0.00595328	0.00518193	0.00446422	0.00380617	0.00321143	0.00268143	0.0022156	0.00181166	0.00146601	0.00117404	0.000930539	0.000729974	0.000566783	0.000435588	0.000331354	0.000249499	0.000185953	0.000137178	0.000100161	7.23793e-05	5.17609e-05	3.66279e-05	2.5644e-05	1.77602e-05	1.21648e-05	8.23846e-06	5.51494e-06	3.64781e-06	2.38306e-06	1.53686e-06	9.77875e-07	6.13461e-07	3.79146e-07	2.30644e-07	1.37947e-07	8.10094e-08	4.66319e-08	2.62559e-08
ARP	374.1	H02113	Ectropion or entropion	4.77443e-06	4.79945e-06	4.80622e-06	4.79398e-06	4.76225e-06	4.71091e-06	4.64015e-06	4.55057e-06	4.44309e-06	4.319e-06	4.17989e-06	4.02759e-06	3.86414e-06	3.69167e-06	3.51238e-06	3.32844e-06	3.14196e-06	2.95488e-06	2.76902e-06	2.58595e-06	2.40705e-06	2.23348e-06	2.06617e-06	1.90584e-06	1.75302e-06	1.60806e-06	1.47119e-06	1.34247e-06	1.22186e-06	1.10922e-06	1.00435e-06	9.06965e-07	8.16758e-07	7.33378e-07	6.56461e-07	5.85636e-07	5.20531e-07	4.60785e-07	4.0605e-07	3.55997e-07	3.10317e-07	2.68722e-07	2.30945e-07	1.96736e-07	1.65863e-07	1.38109e-07
ARP	374.3	H0241	Ptosis of eyelid	0.00149155	0.00140306	0.00131158	0.0012182	0.00112401	0.0010301	0.000937548	0.000847341	0.000760391	0.000677492	0.000599301	0.000526328	0.000458931	0.000397315	0.000341544	0.000291551	0.000247162	0.000208107	0.000174051	0.00014461	0.000119369	9.79038e-05	7.9792e-05	6.46251e-05	5.20176e-05	4.16125e-05	3.30853e-05	2.61449e-05	2.05339e-05	1.60277e-05	1.24323e-05	9.58226e-06	7.33765e-06	5.58129e-06	4.21598e-06	3.16169e-06	2.3531e-06	1.73731e-06	1.27176e-06	9.225e-07	6.62589e-07	4.70834e-07	3.30663e-07	2.29215e-07	1.56582e-07	1.05191e-07
ARP	375	H041	Disorders of lacrimal system	6.68399e-06	6.72223e-06	6.73471e-06	6.72034e-06	6.67843e-06	6.60874e-06	6.51155e-06	6.38763e-06	6.23831e-06	6.06537e-06	5.87104e-06	5.65791e-06	5.42883e-06	5.18684e-06	4.93504e-06	4.67652e-06	4.41424e-06	4.151e-06	3.88933e-06	3.63151e-06	3.3795e-06	3.13494e-06	2.89917e-06	2.67321e-06	2.45783e-06	2.25356e-06	2.06068e-06	1.87933e-06	1.70943e-06	1.55082e-06	1.40319e-06	1.26617e-06	1.1393e-06	1.02209e-06	9.14046e-07	8.14626e-07	7.2331e-07	6.39585e-07	5.62958e-07	4.92963e-07	4.2916e-07	3.71139e-07	3.18518e-07	2.70941e-07	2.28076e-07	1.89611e-07
ARP	375.2	H04223	Epiphora	4.23515e-06	4.25346e-06	4.25553e-06	4.24075e-06	4.20875e-06	4.15944e-06	4.09308e-06	4.01021e-06	3.91171e-06	3.79876e-06	3.6728e-06	3.53548e-06	3.38862e-06	3.23413e-06	3.07395e-06	2.91001e-06	2.74415e-06	2.57809e-06	2.41341e-06	2.25149e-06	2.09352e-06	1.94049e-06	1.7932e-06	1.65226e-06	1.51812e-06	1.39106e-06	1.27125e-06	1.15873e-06	1.05345e-06	9.55258e-07	8.63959e-07	7.79296e-07	7.00978e-07	6.28687e-07	5.62093e-07	5.00858e-07	4.4465e-07	3.93144e-07	3.46027e-07	3.03006e-07	2.63804e-07	2.28163e-07	1.95846e-07	1.66628e-07	1.40304e-07	1.1668e-07
ARP	378.1	H5018	Strabismus (not specified as paralytic)	1.34687e-05	1.36519e-05	1.37865e-05	1.3869e-05	1.38966e-05	1.38675e-05	1.37809e-05	1.36368e-05	1.34365e-05	1.31823e-05	1.28776e-05	1.25265e-05	1.21341e-05	1.17059e-05	1.12477e-05	1.07657e-05	1.02659e-05	9.7542e-06	9.23611e-06	8.71675e-06	8.2007e-06	7.692e-06	7.19407e-06	6.70977e-06	6.24141e-06	5.79079e-06	5.35924e-06	4.9477e-06	4.55668e-06	4.18639e-06	3.83677e-06	3.5075e-06	3.1981e-06	2.90795e-06	2.6363e-06	2.38237e-06	2.14533e-06	1.92433e-06	1.71857e-06	1.52725e-06	1.34963e-06	1.18504e-06	1.03284e-06	8.92427e-07	7.63268e-07	6.44858e-07
ARP	379.2	H4331	Disorders of vitreous body	2.45515e-06	2.45695e-06	2.44926e-06	2.43181e-06	2.40451e-06	2.36742e-06	2.32078e-06	2.26504e-06	2.20079e-06	2.1288e-06	2.04998e-06	1.96535e-06	1.87599e-06	1.78303e-06	1.6876e-06	1.5908e-06	1.49367e-06	1.39716e-06	1.30214e-06	1.20935e-06	1.11941e-06	1.03283e-06	9.50014e-07	8.71241e-07	7.96705e-07	7.26517e-07	6.60714e-07	5.99269e-07	5.42104e-07	4.89097e-07	4.40094e-07	3.94918e-07	3.53373e-07	3.15255e-07	2.80354e-07	2.4846e-07	2.1937e-07	1.92884e-07	1.68817e-07	1.4699e-07	1.27239e-07	1.0941e-07	9.33623e-08	7.89626e-08	6.60889e-08	5.46273e-08
ARP	381.1	H6592	Otitis media	5.21171e-06	5.24764e-06	5.26393e-06	5.25964e-06	5.23416e-06	5.18722e-06	5.11892e-06	5.02978e-06	4.92071e-06	4.79301e-06	4.6483e-06	4.48851e-06	4.31578e-06	4.13241e-06	3.94076e-06	3.7432e-06	3.54201e-06	3.33935e-06	3.13722e-06	2.9374e-06	2.74144e-06	2.55065e-06	2.36613e-06	2.18871e-06	2.01905e-06	1.85759e-06	1.70463e-06	1.5603e-06	1.42461e-06	1.29746e-06	1.17867e-06	1.06797e-06	9.65061e-07	8.69585e-07	7.81173e-07	6.99442e-07	6.24005e-07	5.54485e-07	4.90517e-07	4.31754e-07	3.77872e-07	3.28569e-07	2.83563e-07	2.42592e-07	2.05413e-07	1.718e-07
ARP	384.4	H722X9	Perforation of tympanic membrane	2.71087e-05	2.75177e-05	2.78288e-05	2.80346e-05	2.81292e-05	2.81082e-05	2.79693e-05	2.77125e-05	2.73397e-05	2.68552e-05	2.62656e-05	2.5579e-05	2.48054e-05	2.39559e-05	2.30424e-05	2.20772e-05	2.10727e-05	2.0041e-05	1.89935e-05	1.79407e-05	1.68923e-05	1.58567e-05	1.4841e-05	1.38514e-05	1.28928e-05	1.19691e-05	1.10833e-05	1.02374e-05	9.43265e-06	8.66971e-06	7.94857e-06	7.26873e-06	6.62932e-06	6.02917e-06	5.46687e-06	4.94087e-06	4.44953e-06	3.99121e-06	3.56429e-06	3.16718e-06	2.79842e-06	2.45664e-06	2.14054e-06	1.84895e-06	1.58076e-06	1.33494e-06
ARP	389	Z9629	Hearing loss	1.91752e-06	2.24924e-06	2.63904e-06	3.097e-06	3.63488e-06	4.26649e-06	5.00806e-06	5.87873e-06	6.90113e-06	8.10213e-06	9.51374e-06	1.11743e-05	1.31298e-05	1.54358e-05	1.81596e-05	2.1383e-05	2.52058e-05	2.97503e-05	3.51666e-05	4.164e-05	4.93992e-05	5.87279e-05	6.99789e-05	8.3592e-05	0.000100117	0.000120241	0.000144827	0.000174964	0.000212019	0.000257722	0.000314256	0.000384385	0.000471601	0.000580316	0.000716097	0.000885947	0.00109864	0.0013651	0.00169887	0.00211646	0.00263784	0.00328653	0.00408947	0.00507601	0.00627541	0.00771196
ARP	394	I091	Rheumatic disease of the heart valves	2.49809e-06	2.49907e-06	2.49038e-06	2.47178e-06	2.44316e-06	2.40461e-06	2.35638e-06	2.29894e-06	2.2329e-06	2.15905e-06	2.07833e-06	1.99176e-06	1.90046e-06	1.80558e-06	1.70826e-06	1.60963e-06	1.51073e-06	1.41255e-06	1.31593e-06	1.22165e-06	1.13031e-06	1.04245e-06	9.58443e-07	8.78587e-07	8.03068e-07	7.31993e-07	6.65395e-07	6.0324e-07	5.45445e-07	4.91883e-07	4.42394e-07	3.96794e-07	3.54882e-07	3.16448e-07	2.81278e-07	2.49157e-07	2.19875e-07	1.93232e-07	1.69036e-07	1.47106e-07	1.27274e-07	1.09383e-07	9.32903e-08	7.886e-08	6.59678e-08	5.44978e-08
ARP	394.2	I058	Mitral valve disease	3.12586e-06	3.13476e-06	3.13167e-06	3.11617e-06	3.08805e-06	3.04731e-06	2.99419e-06	2.92915e-06	2.85288e-06	2.76629e-06	2.67049e-06	2.56671e-06	2.4563e-06	2.3407e-06	2.22132e-06	2.09958e-06	1.97682e-06	1.85428e-06	1.7331e-06	1.61427e-06	1.49863e-06	1.38687e-06	1.27956e-06	1.1771e-06	1.0798e-06	9.8783e-07	9.0129e-07	8.20183e-07	7.44445e-07	6.73954e-07	6.08541e-07	5.48005e-07	4.92119e-07	4.40637e-07	3.93309e-07	3.49879e-07	3.10096e-07	2.73717e-07	2.40509e-07	2.10253e-07	1.82742e-07	1.57786e-07	1.35207e-07	1.14841e-07	9.65332e-08	8.01419e-08
ARP	394.3	I060	Aortic valve disease	2.82762e-06	2.8356e-06	2.83276e-06	2.81872e-06	2.79329e-06	2.75648e-06	2.70848e-06	2.64973e-06	2.58084e-06	2.50264e-06	2.41611e-06	2.32237e-06	2.22266e-06	2.11824e-06	2.01041e-06	1.90045e-06	1.78955e-06	1.67885e-06	1.56937e-06	1.46199e-06	1.35749e-06	1.25649e-06	1.15949e-06	1.06687e-06	9.78894e-07	8.95729e-07	8.17458e-07	7.44088e-07	6.7556e-07	6.11767e-07	5.52556e-07	4.97745e-07	4.47131e-07	4.00493e-07	3.57604e-07	3.18235e-07	2.82159e-07	2.49158e-07	2.19021e-07	1.9155e-07	1.66561e-07	1.43882e-07	1.23352e-07	1.04823e-07	8.81577e-08	7.32272e-08
ARP	394.7	I078	Disease of tricuspid valve	2.43826e-06	2.44161e-06	2.43557e-06	2.41987e-06	2.39438e-06	2.35915e-06	2.31441e-06	2.26056e-06	2.19818e-06	2.12802e-06	2.05096e-06	1.96799e-06	1.88018e-06	1.78865e-06	1.69452e-06	1.59887e-06	1.50274e-06	1.40708e-06	1.31276e-06	1.22053e-06	1.131e-06	1.04471e-06	9.62058e-07	8.83337e-07	8.08753e-07	7.38426e-07	6.72405e-07	6.10673e-07	5.53161e-07	4.99759e-07	4.5032e-07	4.04676e-07	3.62637e-07	3.24007e-07	2.88579e-07	2.56152e-07	2.26524e-07	1.99502e-07	1.74901e-07	1.52548e-07	1.32281e-07	1.13949e-07	9.74119e-08	8.25407e-08	6.92144e-08	5.73213e-08
ARP	401.1	I10	Essential hypertension	3.63995e-05	4.74536e-05	6.16956e-05	7.99759e-05	0.000103347	0.000133106	0.000170837	0.000218473	0.000278351	0.000353292	0.000446677	0.000562548	0.000705716	0.000881887	0.0010978	0.00136141	0.00168203	0.00207058	0.0025398	0.0031045	0.00378181	0.00459152	0.00555632	0.00670212	0.00805831	0.00965772	0.0115367	0.0137352	0.0162964	0.0192664	0.0226931	0.0266253	0.0311102	0.0361911	0.0419039	0.0482724	0.0553025	0.0629756	0.0712402	0.0800031	0.0891194	0.0983815	0.10751	0.116141	0.12382	0.129996
ARP	401.22	I120	Hypertensive chronic kidney disease	2.34607e-06	2.35053e-06	2.34599e-06	2.33218e-06	2.30896e-06	2.27636e-06	2.23458e-06	2.18399e-06	2.12514e-06	2.05873e-06	1.98558e-06	1.90666e-06	1.82296e-06	1.73557e-06	1.64554e-06	1.55394e-06	1.46175e-06	1.3699e-06	1.27922e-06	1.19044e-06	1.10417e-06	1.02093e-06	9.41095e-07	8.64978e-07	7.9278e-07	7.24626e-07	6.60571e-07	6.00609e-07	5.4468e-07	4.92685e-07	4.4449e-07	3.99938e-07	3.58852e-07	3.21045e-07	2.86327e-07	2.54502e-07	2.25382e-07	1.98781e-07	1.74525e-07	1.52449e-07	1.32398e-07	1.14229e-07	9.78076e-08	8.30115e-08	6.97254e-08	5.78428e-08
ARP	411.1	I25110	Unstable angina (intermediate coronary syndrome)	2.19353e-06	2.19494e-06	2.1879e-06	2.17217e-06	2.14767e-06	2.11446e-06	2.07275e-06	2.02294e-06	1.96556e-06	1.90129e-06	1.83095e-06	1.75544e-06	1.67572e-06	1.5928e-06	1.50769e-06	1.42136e-06	1.33473e-06	1.24867e-06	1.16393e-06	1.08117e-06	1.00095e-06	9.23726e-07	8.49846e-07	7.79567e-07	7.1306e-07	6.50422e-07	5.91688e-07	5.36832e-07	4.85786e-07	4.38442e-07	3.94663e-07	3.5429e-07	3.17152e-07	2.83065e-07	2.51843e-07	2.233e-07	1.97254e-07	1.7353e-07	1.5196e-07	1.32388e-07	1.14667e-07	9.86608e-08	8.42432e-08	7.12973e-08	5.97142e-08	4.93932e-08
ARP	411.2	I236	Myocardial infarction	2.23018e-06	2.23171e-06	2.22465e-06	2.20877e-06	2.18396e-06	2.1503e-06	2.108e-06	2.05745e-06	1.99921e-06	1.93397e-06	1.86254e-06	1.78584e-06	1.70486e-06	1.62062e-06	1.53413e-06	1.4464e-06	1.35836e-06	1.27088e-06	1.18473e-06	1.10059e-06	1.01903e-06	9.40497e-07	8.65361e-07	7.9388e-07	7.26228e-07	6.62506e-07	6.02748e-07	5.4693e-07	4.94983e-07	4.46797e-07	4.02234e-07	3.61134e-07	3.23322e-07	2.88611e-07	2.56814e-07	2.27741e-07	2.01207e-07	1.77034e-07	1.55054e-07	1.35105e-07	1.1704e-07	1.00719e-07	8.60159e-08	7.28105e-08	6.09928e-08	5.04603e-08
ARP	411.3	I25718	Angina pectoris	2.56645e-06	2.57522e-06	2.57424e-06	2.56314e-06	2.54173e-06	2.51001e-06	2.46811e-06	2.41642e-06	2.35547e-06	2.28598e-06	2.20884e-06	2.12504e-06	2.03568e-06	1.9419e-06	1.84488e-06	1.74575e-06	1.64563e-06	1.54552e-06	1.44637e-06	1.34898e-06	1.25407e-06	1.1622e-06	1.07385e-06	9.89377e-07	9.09023e-07	8.32956e-07	7.61262e-07	6.9396e-07	6.31006e-07	5.72311e-07	5.17747e-07	4.67157e-07	4.20362e-07	3.77168e-07	3.37375e-07	3.0078e-07	2.67181e-07	2.36382e-07	2.08197e-07	1.8245e-07	1.58974e-07	1.37616e-07	1.18233e-07	1.00695e-07	8.48759e-08	7.06633e-08
ARP	411.4	I25718	Coronary atherosclerosis	2.13296e-06	2.13566e-06	2.13018e-06	2.11628e-06	2.09385e-06	2.06294e-06	2.02375e-06	1.97662e-06	1.92207e-06	1.86074e-06	1.7934e-06	1.72093e-06	1.64425e-06	1.56432e-06	1.48213e-06	1.39863e-06	1.31471e-06	1.23121e-06	1.14887e-06	1.06835e-06	9.90194e-07	9.14854e-07	8.42681e-07	7.73934e-07	7.08791e-07	6.47356e-07	5.89672e-07	5.35723e-07	4.85452e-07	4.3876e-07	3.95521e-07	3.55587e-07	3.18796e-07	2.84975e-07	2.53945e-07	2.25531e-07	1.99556e-07	1.75854e-07	1.54264e-07	1.34634e-07	1.16824e-07	1.00703e-07	8.61502e-08	7.30523e-08	6.13051e-08	5.08114e-08
ARP	411.8	I259	Other chronic ischemic heart disease, unspecified	2.2565e-06	2.26113e-06	2.25714e-06	2.24423e-06	2.2223e-06	2.19135e-06	2.15157e-06	2.10331e-06	2.0471e-06	1.98359e-06	1.91359e-06	1.83799e-06	1.75779e-06	1.67399e-06	1.58763e-06	1.49971e-06	1.41119e-06	1.32295e-06	1.23581e-06	1.15045e-06	1.06747e-06	9.8737e-07	9.10524e-07	8.37223e-07	7.67667e-07	7.0198e-07	6.40217e-07	5.82374e-07	5.28398e-07	4.78194e-07	4.31638e-07	3.88578e-07	3.48848e-07	3.1227e-07	2.78661e-07	2.47834e-07	2.1961e-07	1.93811e-07	1.70271e-07	1.48831e-07	1.29343e-07	1.11669e-07	9.56841e-08	8.12681e-08	6.83119e-08	5.67134e-08
ARP	411.9	I249	Other acute and subacute forms of ischemic heart disease	1.95198e-06	1.95118e-06	1.94284e-06	1.92678e-06	1.90293e-06	1.87139e-06	1.83238e-06	1.78626e-06	1.73353e-06	1.67483e-06	1.61089e-06	1.54253e-06	1.47061e-06	1.39604e-06	1.31971e-06	1.24248e-06	1.16518e-06	1.08855e-06	1.01325e-06	9.39864e-07	8.68871e-07	8.00657e-07	7.3552e-07	6.73671e-07	6.15247e-07	5.60322e-07	5.08912e-07	4.60984e-07	4.16464e-07	3.75249e-07	3.37207e-07	3.02191e-07	2.70041e-07	2.4059e-07	2.13667e-07	1.89105e-07	1.66737e-07	1.46407e-07	1.27963e-07	1.11266e-07	9.61822e-08	8.25907e-08	7.03785e-08	5.94406e-08	4.96798e-08	4.10062e-08
ARP	414	I511	Other forms of chronic heart disease	2.40984e-06	2.40851e-06	2.39782e-06	2.37755e-06	2.34763e-06	2.30818e-06	2.25947e-06	2.20198e-06	2.13632e-06	2.06329e-06	1.98381e-06	1.89889e-06	1.80961e-06	1.71709e-06	1.62244e-06	1.52674e-06	1.431e-06	1.33615e-06	1.243e-06	1.15227e-06	1.06455e-06	9.8031e-07	8.99922e-07	8.23642e-07	7.51634e-07	6.83985e-07	6.20711e-07	5.61766e-07	5.07057e-07	4.56449e-07	4.09778e-07	3.66857e-07	3.27487e-07	2.91456e-07	2.58553e-07	2.28568e-07	2.01294e-07	1.76533e-07	1.541e-07	1.33817e-07	1.15522e-07	9.90606e-08	8.42932e-08	7.10888e-08	5.93262e-08	4.88928e-08
ARP	415	Z86711	Pulmonary heart disease	6.3992e-06	6.46626e-06	6.50983e-06	6.52851e-06	6.52126e-06	6.48744e-06	6.42688e-06	6.33991e-06	6.22735e-06	6.09052e-06	5.93118e-06	5.75149e-06	5.55392e-06	5.34118e-06	5.11609e-06	4.88154e-06	4.64036e-06	4.39527e-06	4.14879e-06	3.90325e-06	3.66068e-06	3.42286e-06	3.19127e-06	2.96713e-06	2.75139e-06	2.54477e-06	2.34777e-06	2.16072e-06	1.98375e-06	1.81687e-06	1.65995e-06	1.51277e-06	1.37504e-06	1.24641e-06	1.12647e-06	1.01482e-06	9.11017e-07	8.14647e-07	7.25294e-07	6.42566e-07	5.66093e-07	4.95531e-07	4.30563e-07	3.70892e-07	3.16246e-07	2.66372e-07
ARP	416	I517	Cardiomegaly	2.60096e-06	2.60541e-06	2.59985e-06	2.58397e-06	2.55764e-06	2.5209e-06	2.47397e-06	2.41728e-06	2.35144e-06	2.27723e-06	2.19558e-06	2.10756e-06	2.0143e-06	1.91699e-06	1.81681e-06	1.71494e-06	1.61248e-06	1.51046e-06	1.40979e-06	1.31129e-06	1.21562e-06	1.12336e-06	1.03493e-06	9.50666e-07	8.70785e-07	7.95423e-07	7.24636e-07	6.58413e-07	5.96685e-07	5.39336e-07	4.86215e-07	4.37144e-07	3.91926e-07	3.50349e-07	3.12199e-07	2.77258e-07	2.45315e-07	2.16164e-07	1.89609e-07	1.65465e-07	1.43559e-07	1.23731e-07	1.05833e-07	8.97267e-08	7.52829e-08	6.23828e-08
ARP	420.2	A3953	Pericarditis	3.39643e-06	3.40382e-06	3.39804e-06	3.37869e-06	3.34556e-06	3.29869e-06	3.23836e-06	3.16512e-06	3.07977e-06	2.98331e-06	2.87699e-06	2.76217e-06	2.64036e-06	2.51312e-06	2.38202e-06	2.2486e-06	2.11431e-06	1.98053e-06	1.84846e-06	1.71917e-06	1.59357e-06	1.47241e-06	1.35625e-06	1.24554e-06	1.14059e-06	1.04156e-06	9.48546e-07	8.61531e-07	7.8043e-07	7.05094e-07	6.35325e-07	5.70891e-07	5.11534e-07	4.56977e-07	4.06938e-07	3.61131e-07	3.19278e-07	2.81106e-07	2.46359e-07	2.14791e-07	1.86175e-07	1.60299e-07	1.36965e-07	1.15991e-07	9.72053e-08	8.04504e-08
ARP	425.1	I429	Primary/intrinsic cardiomyopathies	2.26312e-06	2.26439e-06	2.25692e-06	2.24048e-06	2.21498e-06	2.18049e-06	2.13723e-06	2.08561e-06	2.02618e-06	1.95967e-06	1.8869e-06	1.8088e-06	1.72639e-06	1.64069e-06	1.55274e-06	1.46356e-06	1.3741e-06	1.28525e-06	1.19777e-06	1.11237e-06	1.0296e-06	9.49948e-07	8.7376e-07	8.01303e-07	7.32751e-07	6.68204e-07	6.07695e-07	5.51197e-07	4.98637e-07	4.49902e-07	4.04851e-07	3.63318e-07	3.25124e-07	2.90079e-07	2.57992e-07	2.28668e-07	2.0192e-07	1.77565e-07	1.55432e-07	1.35357e-07	1.17189e-07	1.00787e-07	8.60207e-08	7.27684e-08	6.09179e-08	5.03647e-08
ARP	426.21	I440	First degree AV block	3.29273e-06	3.31431e-06	3.32358e-06	3.31997e-06	3.30309e-06	3.2728e-06	3.22917e-06	3.17252e-06	3.10343e-06	3.02271e-06	2.93139e-06	2.83068e-06	2.72191e-06	2.60652e-06	2.48599e-06	2.36179e-06	2.23535e-06	2.10802e-06	1.98104e-06	1.85552e-06	1.73243e-06	1.61259e-06	1.49667e-06	1.3852e-06	1.27857e-06	1.17708e-06	1.0809e-06	9.90109e-07	9.04719e-07	8.24666e-07	7.49831e-07	6.80052e-07	6.15135e-07	5.54862e-07	4.99001e-07	4.47313e-07	3.99556e-07	3.55496e-07	3.14904e-07	2.77566e-07	2.43279e-07	2.11857e-07	1.83125e-07	1.56923e-07	1.33099e-07	1.11515e-07
ARP	426.31	I4510	Right bundle branch block	3.70303e-06	3.72895e-06	3.74106e-06	3.73872e-06	3.72146e-06	3.68909e-06	3.64167e-06	3.57956e-06	3.50337e-06	3.414e-06	3.3126e-06	3.20049e-06	3.07918e-06	2.95028e-06	2.81544e-06	2.67631e-06	2.53451e-06	2.39157e-06	2.24887e-06	2.10768e-06	1.9691e-06	1.83406e-06	1.70333e-06	1.57751e-06	1.45707e-06	1.34233e-06	1.2335e-06	1.1307e-06	1.03394e-06	9.43146e-07	8.58203e-07	7.78934e-07	7.05126e-07	6.36539e-07	5.72916e-07	5.13992e-07	4.59499e-07	4.09175e-07	3.62766e-07	3.20033e-07	2.80751e-07	2.44711e-07	2.11718e-07	1.81594e-07	1.54171e-07	1.29295e-07
ARP	426.32	I446	Left bundle branch block	2.90157e-06	2.91076e-06	2.90885e-06	2.89545e-06	2.87036e-06	2.83355e-06	2.78524e-06	2.72584e-06	2.65597e-06	2.57648e-06	2.48837e-06	2.39278e-06	2.29096e-06	2.18423e-06	2.07389e-06	1.96127e-06	1.84761e-06	1.73407e-06	1.62169e-06	1.51141e-06	1.404e-06	1.30013e-06	1.20032e-06	1.10495e-06	1.01432e-06	9.28588e-07	8.47859e-07	7.72141e-07	7.01381e-07	6.35471e-07	5.7426e-07	5.17566e-07	4.65181e-07	4.16883e-07	3.7244e-07	3.31619e-07	2.9419e-07	2.59927e-07	2.28617e-07	2.00059e-07	1.74061e-07	1.50449e-07	1.29059e-07	1.0974e-07	9.23494e-08	7.67567e-08
ARP	427.11	I471	Paroxysmal supraventricular tachycardia	6.01087e-06	6.08528e-06	6.13829e-06	6.16848e-06	6.17474e-06	6.1563e-06	6.11286e-06	6.04453e-06	5.95193e-06	5.83612e-06	5.69857e-06	5.54118e-06	5.36612e-06	5.17582e-06	4.97284e-06	4.75983e-06	4.53942e-06	4.31412e-06	4.08633e-06	3.85824e-06	3.63182e-06	3.40878e-06	3.19059e-06	2.97845e-06	2.77333e-06	2.576e-06	2.387e-06	2.20672e-06	2.03536e-06	1.87299e-06	1.71957e-06	1.57496e-06	1.43892e-06	1.31118e-06	1.19141e-06	1.07926e-06	9.74369e-07	8.7636e-07	7.84882e-07	6.99593e-07	6.20176e-07	5.46336e-07	4.77805e-07	4.14334e-07	3.55699e-07	3.01693e-07
ARP	427.12	I470	Paroxysmal ventricular tachycardia	2.40592e-06	2.40696e-06	2.39868e-06	2.38084e-06	2.35334e-06	2.31626e-06	2.26985e-06	2.21455e-06	2.15096e-06	2.07983e-06	2.00207e-06	1.91867e-06	1.83071e-06	1.73928e-06	1.64551e-06	1.55046e-06	1.45515e-06	1.36053e-06	1.26742e-06	1.17655e-06	1.08853e-06	1.00385e-06	9.22895e-07	8.45939e-07	7.73164e-07	7.04674e-07	6.405e-07	5.80612e-07	5.24928e-07	4.73325e-07	4.2565e-07	3.81726e-07	3.41358e-07	3.04344e-07	2.70477e-07	2.3955e-07	2.11361e-07	1.85716e-07	1.6243e-07	1.41329e-07	1.2225e-07	1.05043e-07	8.95685e-08	7.56961e-08	6.33056e-08	5.22852e-08
ARP	427.2	I48	Atrial fibrillation and flutter	3.00193e-06	3.20243e-06	3.41032e-06	3.62496e-06	3.8456e-06	4.07143e-06	4.30158e-06	4.53518e-06	4.77138e-06	5.00942e-06	5.24862e-06	5.48847e-06	5.7286e-06	5.96887e-06	6.20932e-06	6.45021e-06	6.69203e-06	6.93544e-06	7.1813e-06	7.43065e-06	7.68466e-06	7.94462e-06	8.21194e-06	8.48806e-06	8.77448e-06	9.07279e-06	9.38458e-06	9.71141e-06	1.00548e-05	1.04161e-05	1.07965e-05	1.11968e-05	1.16175e-05	1.20586e-05	1.25191e-05	1.29973e-05	1.34902e-05	1.39931e-05	1.44998e-05	1.50013e-05	1.54861e-05	1.59392e-05	1.63414e-05	1.66682e-05	1.68889e-05	1.69654e-05
ARP	427.42	I46	Cardiac arrest	2.68395e-06	2.68237e-06	2.67032e-06	2.64758e-06	2.61407e-06	2.56991e-06	2.51543e-06	2.45114e-06	2.37776e-06	2.29616e-06	2.20737e-06	2.11252e-06	2.01284e-06	1.90956e-06	1.80393e-06	1.69714e-06	1.59034e-06	1.48455e-06	1.38068e-06	1.27954e-06	1.18177e-06	1.08791e-06	9.98371e-07	9.13427e-07	8.33265e-07	7.57979e-07	6.87584e-07	6.22029e-07	5.61207e-07	5.04965e-07	4.5312e-07	4.05461e-07	3.61763e-07	3.21792e-07	2.85309e-07	2.52077e-07	2.21868e-07	1.94459e-07	1.69642e-07	1.47218e-07	1.27006e-07	1.08833e-07	9.25436e-08	7.799e-08	6.50366e-08	5.35576e-08
ARP	427.5	I499	Arrhythmia (cardiac) NOS	4.02254e-06	4.57939e-06	5.2102e-06	5.92379e-06	6.7299e-06	7.63932e-06	8.66399e-06	9.81725e-06	1.11141e-05	1.25713e-05	1.42082e-05	1.60466e-05	1.81119e-05	2.04333e-05	2.30448e-05	2.59861e-05	2.93038e-05	3.30523e-05	3.7296e-05	4.21104e-05	4.75846e-05	5.3824e-05	6.09527e-05	6.91177e-05	7.84926e-05	8.92828e-05	0.000101731	0.000116126	0.000132807	0.000152176	0.000174707	0.000200958	0.00023158	0.000267333	0.000309096	0.000357874	0.000414806	0.000481157	0.000558304	0.000647695	0.000750777	0.000868872	0.00100298	0.00115345	0.00131951	0.00149856
ARP	428.1	I509	Congestive heart failure (CHF) NOS	2.12572e-06	2.12655e-06	2.11917e-06	2.10338e-06	2.0791e-06	2.0464e-06	2.00548e-06	1.95674e-06	1.90071e-06	1.83804e-06	1.76954e-06	1.69606e-06	1.61857e-06	1.53802e-06	1.45539e-06	1.37163e-06	1.28764e-06	1.20424e-06	1.12216e-06	1.04204e-06	9.64409e-07	8.89712e-07	8.18281e-07	7.5036e-07	6.86112e-07	6.25626e-07	5.68933e-07	5.16005e-07	4.66773e-07	4.21131e-07	3.78942e-07	3.40053e-07	3.04293e-07	2.71486e-07	2.41449e-07	2.14002e-07	1.88967e-07	1.66174e-07	1.45461e-07	1.26675e-07	1.09674e-07	9.43255e-08	8.05078e-08	6.81072e-08	5.70181e-08	4.71428e-08
ARP	428.2	I5082	Heart failure NOS	2.08599e-06	2.08667e-06	2.07931e-06	2.06371e-06	2.03977e-06	2.00757e-06	1.96733e-06	1.91941e-06	1.86435e-06	1.80279e-06	1.73551e-06	1.66337e-06	1.58729e-06	1.50823e-06	1.42714e-06	1.34495e-06	1.26254e-06	1.18072e-06	1.10019e-06	1.0216e-06	9.45463e-07	8.72203e-07	8.02151e-07	7.35546e-07	6.72546e-07	6.13239e-07	5.57654e-07	5.05763e-07	4.57498e-07	4.12753e-07	3.71397e-07	3.33276e-07	2.98224e-07	2.66068e-07	2.36627e-07	2.09726e-07	1.8519e-07	1.62852e-07	1.42552e-07	1.24141e-07	1.07481e-07	9.24396e-08	7.88986e-08	6.67464e-08	5.58794e-08	4.62019e-08
ARP	433	I68	Cerebrovascular disease	3.68989e-06	3.69663e-06	3.68907e-06	3.66678e-06	3.62955e-06	3.57745e-06	3.51079e-06	3.43018e-06	3.33649e-06	3.23085e-06	3.1146e-06	2.98924e-06	2.8564e-06	2.71778e-06	2.57509e-06	2.42999e-06	2.28407e-06	2.13878e-06	1.99545e-06	1.85523e-06	1.71908e-06	1.58781e-06	1.46204e-06	1.34223e-06	1.2287e-06	1.12163e-06	1.02111e-06	9.27121e-07	8.39558e-07	7.58256e-07	6.82995e-07	6.13521e-07	5.49547e-07	4.90773e-07	4.36889e-07	3.87584e-07	3.42554e-07	3.01503e-07	2.6415e-07	2.3023e-07	1.99495e-07	1.71715e-07	1.46674e-07	1.24176e-07	1.04034e-07	8.60768e-08
ARP	433.1	I650	Occlusion and stenosis of precerebral arteries	3.59117e-06	3.58689e-06	3.56848e-06	3.53567e-06	3.48839e-06	3.42684e-06	3.35148e-06	3.26304e-06	3.16251e-06	3.0511e-06	2.93022e-06	2.80142e-06	2.66634e-06	2.52667e-06	2.38409e-06	2.24022e-06	2.09655e-06	1.95449e-06	1.81524e-06	1.67985e-06	1.5492e-06	1.42397e-06	1.30468e-06	1.19171e-06	1.08528e-06	9.85485e-07	8.92338e-07	8.05748e-07	7.25556e-07	6.51543e-07	5.83448e-07	5.20978e-07	4.6382e-07	4.11649e-07	3.64139e-07	3.20965e-07	2.81814e-07	2.46384e-07	2.14389e-07	1.85563e-07	1.59654e-07	1.36433e-07	1.15683e-07	9.7208e-08	8.08219e-08	6.63544e-08
ARP	433.2	I661	Occlusion of cerebral arteries	2.70824e-06	2.71723e-06	2.71588e-06	2.70384e-06	2.6809e-06	2.64704e-06	2.60244e-06	2.54749e-06	2.48277e-06	2.40905e-06	2.32725e-06	2.23845e-06	2.1438e-06	2.04452e-06	1.94184e-06	1.83698e-06	1.7311e-06	1.62528e-06	1.5205e-06	1.41763e-06	1.3174e-06	1.22043e-06	1.12721e-06	1.03811e-06	9.53381e-07	8.73209e-07	7.97678e-07	7.26803e-07	6.60537e-07	5.98782e-07	5.41402e-07	4.88227e-07	4.39066e-07	3.93714e-07	3.51958e-07	3.1358e-07	2.78368e-07	2.46112e-07	2.16616e-07	1.8969e-07	1.65159e-07	1.42861e-07	1.22644e-07	1.04366e-07	8.78975e-08	7.31165e-08
ARP	433.21	I63349	Cerebral artery occlusion, with cerebral infarction	2.69465e-06	2.70275e-06	2.70055e-06	2.6877e-06	2.66401e-06	2.62947e-06	2.58427e-06	2.52881e-06	2.46367e-06	2.38963e-06	2.30763e-06	2.21872e-06	2.12407e-06	2.02489e-06	1.92241e-06	1.81784e-06	1.71234e-06	1.60697e-06	1.50271e-06	1.40041e-06	1.30081e-06	1.2045e-06	1.11196e-06	1.02357e-06	9.39567e-07	8.60124e-07	7.85323e-07	7.15173e-07	6.49623e-07	5.88571e-07	5.31876e-07	4.79369e-07	4.30855e-07	3.86128e-07	3.44973e-07	3.07173e-07	2.72514e-07	2.40788e-07	2.11796e-07	1.85351e-07	1.61276e-07	1.3941e-07	1.19601e-07	1.01707e-07	8.55987e-08	7.11541e-08
ARP	433.3	I6782	Cerebral ischemia	2.96493e-06	2.97435e-06	2.97241e-06	2.95871e-06	2.93303e-06	2.89536e-06	2.8459e-06	2.7851e-06	2.71358e-06	2.63222e-06	2.54203e-06	2.44419e-06	2.33998e-06	2.23074e-06	2.11783e-06	2.00259e-06	1.88629e-06	1.77012e-06	1.65516e-06	1.54234e-06	1.43249e-06	1.32627e-06	1.2242e-06	1.1267e-06	1.03405e-06	9.4643e-07	8.63935e-07	7.86575e-07	7.14295e-07	6.46985e-07	5.84488e-07	5.26618e-07	4.7316e-07	4.23887e-07	3.78561e-07	3.36943e-07	2.98796e-07	2.6389e-07	2.32006e-07	2.02935e-07	1.76484e-07	1.52472e-07	1.30731e-07	1.11106e-07	9.34503e-08	7.76302e-08
ARP	433.31	G459	Transient cerebral ischemia	4.19636e-06	4.22538e-06	4.23868e-06	4.2355e-06	4.21534e-06	4.17799e-06	4.12352e-06	4.05233e-06	3.96516e-06	3.86303e-06	3.74725e-06	3.61934e-06	3.48102e-06	3.33412e-06	3.18054e-06	3.02215e-06	2.86081e-06	2.69823e-06	2.53601e-06	2.37558e-06	2.21819e-06	2.0649e-06	1.91657e-06	1.77389e-06	1.63738e-06	1.50741e-06	1.38422e-06	1.26791e-06	1.1585e-06	1.05592e-06	9.60009e-07	8.70574e-07	7.87368e-07	7.10112e-07	6.38513e-07	5.72263e-07	5.11058e-07	4.54595e-07	4.02585e-07	3.54752e-07	3.10839e-07	2.70604e-07	2.33824e-07	2.00294e-07	1.69819e-07	1.42222e-07
ARP	433.8	I69892	Late effects of cerebrovascular disease	2.32182e-06	2.32372e-06	2.31665e-06	2.30038e-06	2.27479e-06	2.23995e-06	2.1961e-06	2.14363e-06	2.08311e-06	2.01527e-06	1.94096e-06	1.86113e-06	1.77681e-06	1.68907e-06	1.59897e-06	1.50756e-06	1.4158e-06	1.32462e-06	1.23481e-06	1.14709e-06	1.06204e-06	9.80151e-07	9.01796e-07	8.2725e-07	7.56695e-07	6.90237e-07	6.27914e-07	5.69701e-07	5.15526e-07	4.65276e-07	4.18807e-07	3.75953e-07	3.36529e-07	3.00343e-07	2.67199e-07	2.36899e-07	2.0925e-07	1.84066e-07	1.61171e-07	1.40397e-07	1.21589e-07	1.04602e-07	8.93036e-08	7.55683e-08	6.32809e-08	5.23342e-08
ARP	442.11	I713	Abdominal aortic aneurysm	2.13117e-06	2.13956e-06	2.13993e-06	2.13196e-06	2.11549e-06	2.09047e-06	2.05702e-06	2.01544e-06	1.96613e-06	1.9097e-06	1.84685e-06	1.77839e-06	1.70522e-06	1.62827e-06	1.54852e-06	1.46689e-06	1.38431e-06	1.30163e-06	1.2196e-06	1.13892e-06	1.06017e-06	9.83845e-07	9.10337e-07	8.39947e-07	7.72894e-07	7.09323e-07	6.49317e-07	5.92898e-07	5.40039e-07	4.90674e-07	4.44706e-07	4.02009e-07	3.62441e-07	3.25849e-07	2.9207e-07	2.60939e-07	2.32294e-07	2.05976e-07	1.81833e-07	1.59721e-07	1.39506e-07	1.21063e-07	1.04277e-07	8.904e-08	7.52528e-08	6.28232e-08
ARP	443.1	I7301	Raynaud's syndrome	0.00258221	0.00256366	0.00253937	0.00250931	0.0024735	0.00243208	0.00238527	0.00233338	0.00227682	0.00221608	0.00215171	0.00208434	0.00201461	0.00194317	0.0018707	0.00179781	0.00172511	0.00165314	0.00158238	0.00151326	0.00144611	0.00138121	0.00131878	0.00125897	0.00120186	0.00114751	0.00109595	0.00104714	0.00100102	0.000957505	0.00091646	0.00087774	0.000841173	0.000806566	0.000773707	0.000742365	0.000712291	0.00068322	0.000654872	0.000626949	0.000599138	0.000571108	0.000542509	0.000512965	0.000482073	0.000449398
ARP	443.9	I739	Peripheral vascular disease, unspecified	2.6588e-06	2.66657e-06	2.66417e-06	2.65127e-06	2.62767e-06	2.59337e-06	2.54857e-06	2.49365e-06	2.42919e-06	2.35597e-06	2.2749e-06	2.18705e-06	2.09354e-06	1.99559e-06	1.8944e-06	1.79118e-06	1.68704e-06	1.58307e-06	1.4802e-06	1.37928e-06	1.28104e-06	1.18606e-06	1.09482e-06	1.00767e-06	9.24866e-07	8.46566e-07	7.72851e-07	7.0373e-07	6.39149e-07	5.79009e-07	5.23169e-07	4.7146e-07	4.23691e-07	3.79657e-07	3.39146e-07	3.01943e-07	2.67837e-07	2.36622e-07	2.08102e-07	1.82091e-07	1.58417e-07	1.36918e-07	1.17445e-07	9.98587e-08	8.403e-08	6.98391e-08
ARP	447.1	I771	Stricture of artery	2.3126e-06	2.31974e-06	2.31809e-06	2.30732e-06	2.28729e-06	2.25797e-06	2.21952e-06	2.17229e-06	2.11676e-06	2.05359e-06	1.98359e-06	1.90765e-06	1.82677e-06	1.74199e-06	1.65434e-06	1.56487e-06	1.47457e-06	1.38435e-06	1.29504e-06	1.20738e-06	1.12199e-06	1.0394e-06	9.60005e-07	8.84132e-07	8.11998e-07	7.43747e-07	6.79453e-07	6.19127e-07	5.62726e-07	5.10167e-07	4.61331e-07	4.16074e-07	3.74233e-07	3.35632e-07	3.00088e-07	2.67417e-07	2.37438e-07	2.09972e-07	1.84851e-07	1.61915e-07	1.41015e-07	1.22012e-07	1.04777e-07	8.91909e-08	7.51426e-08	6.25289e-08
ARP	451.2	I8001	Phlebitis and thrombophlebitis of lower extremities	7.07086e-05	7.40684e-05	7.73398e-05	8.04865e-05	8.34719e-05	8.62598e-05	8.88158e-05	9.11083e-05	9.31098e-05	9.47978e-05	9.61553e-05	9.71716e-05	9.78421e-05	9.81687e-05	9.81586e-05	9.78246e-05	9.71834e-05	9.62556e-05	9.50638e-05	9.36326e-05	9.19871e-05	9.01524e-05	8.81529e-05	8.60115e-05	8.37497e-05	8.13874e-05	7.89427e-05	7.64313e-05	7.38669e-05	7.12606e-05	6.86215e-05	6.59564e-05	6.32698e-05	6.05646e-05	5.78416e-05	5.51004e-05	5.23391e-05	4.95555e-05	4.67465e-05	4.39094e-05	4.10419e-05	3.81422e-05	3.52098e-05	3.22454e-05	2.9251e-05	2.62301e-05
ARP	454.1	I8393	Varicose veins of lower extremity	0.070014	0.0700089	0.0696253	0.0688579	0.0677091	0.0661891	0.0643164	0.0621171	0.0596246	0.0568782	0.0539219	0.050803	0.0475702	0.0442717	0.0409543	0.0376613	0.0344319	0.0313002	0.0282949	0.0254387	0.0227489	0.0202374	0.017911	0.0157723	0.0138202	0.0120503	0.0104561	0.00902892	0.00775877	0.00663481	0.00564569	0.00477988	0.00402596	0.00337286	0.00280999	0.00232738	0.00191572	0.00156647	0.00127181	0.00102463	0.000818577	0.00064793	0.000507607	0.000393105	0.000300454	0.000226173
ARP	455	K642	Hemorrhoids	6.58383e-06	6.6312e-06	6.65352e-06	6.64959e-06	6.61862e-06	6.56024e-06	6.47458e-06	6.36229e-06	6.2245e-06	6.06288e-06	5.87951e-06	5.67683e-06	5.45759e-06	5.22472e-06	4.98124e-06	4.73017e-06	4.47444e-06	4.21682e-06	3.95987e-06	3.70586e-06	3.45678e-06	3.21433e-06	2.97988e-06	2.75452e-06	2.53908e-06	2.33415e-06	2.14008e-06	1.95707e-06	1.78512e-06	1.6241e-06	1.47377e-06	1.33379e-06	1.20378e-06	1.08328e-06	9.71813e-07	8.68892e-07	7.7402e-07	6.8671e-07	6.06495e-07	5.32928e-07	4.65592e-07	4.04095e-07	3.48074e-07	2.97188e-07	2.51122e-07	2.09578e-07
ARP	458.1	I951	Orthostatic hypotension	4.28206e-06	4.3033e-06	4.30821e-06	4.29614e-06	4.26667e-06	4.21969e-06	4.15541e-06	4.07434e-06	3.97733e-06	3.86556e-06	3.74043e-06	3.60359e-06	3.45687e-06	3.30217e-06	3.14145e-06	2.97666e-06	2.80967e-06	2.64222e-06	2.4759e-06	2.31214e-06	2.15216e-06	1.99698e-06	1.84743e-06	1.70414e-06	1.56758e-06	1.43806e-06	1.31578e-06	1.20079e-06	1.09306e-06	9.92444e-07	8.98766e-07	8.11776e-07	7.31191e-07	6.56699e-07	5.87974e-07	5.24682e-07	4.66492e-07	4.1308e-07	3.64136e-07	3.19365e-07	2.78493e-07	2.41263e-07	2.07436e-07	1.7679e-07	1.49119e-07	1.2423e-07
ARP	458.9	I959	Hypotension NOS	5.71755e-06	5.7605e-06	5.78193e-06	5.78079e-06	5.75635e-06	5.70828e-06	5.63665e-06	5.54198e-06	5.42522e-06	5.28777e-06	5.13139e-06	4.95816e-06	4.77042e-06	4.57067e-06	4.36152e-06	4.14554e-06	3.92528e-06	3.70311e-06	3.48124e-06	3.26165e-06	3.04606e-06	2.83595e-06	2.63253e-06	2.43676e-06	2.24936e-06	2.07087e-06	1.90161e-06	1.74177e-06	1.59138e-06	1.45032e-06	1.31842e-06	1.19541e-06	1.08095e-06	9.74672e-07	8.76172e-07	7.85036e-07	7.00845e-07	6.2319e-07	5.51673e-07	4.85916e-07	4.25567e-07	3.70294e-07	3.19792e-07	2.73775e-07	2.31977e-07	1.9415e-07
ARP	465	J043	Acute upper respiratory infections of multiple or unspecified sites	1.42632e-05	1.44923e-05	1.46716e-05	1.47972e-05	1.48657e-05	1.48747e-05	1.48228e-05	1.47096e-05	1.45359e-05	1.43037e-05	1.40161e-05	1.3677e-05	1.32914e-05	1.28648e-05	1.24033e-05	1.19131e-05	1.14005e-05	1.08718e-05	1.03328e-05	9.78905e-06	9.24555e-06	8.70674e-06	8.17646e-06	7.65795e-06	7.15389e-06	6.66642e-06	6.1972e-06	5.74743e-06	5.3179e-06	4.90903e-06	4.52094e-06	4.15348e-06	3.80629e-06	3.47885e-06	3.17052e-06	2.88055e-06	2.60817e-06	2.35259e-06	2.11302e-06	1.88871e-06	1.67896e-06	1.48311e-06	1.30057e-06	1.13081e-06	9.73326e-07	8.27675e-07
ARP	465.2	J029	Acute pharyngitis	1.65527e-05	1.68424e-05	1.70754e-05	1.72468e-05	1.73525e-05	1.73893e-05	1.73554e-05	1.72499e-05	1.70735e-05	1.6828e-05	1.65169e-05	1.61444e-05	1.57161e-05	1.52381e-05	1.47175e-05	1.41612e-05	1.35767e-05	1.29711e-05	1.23513e-05	1.17238e-05	1.10946e-05	1.04687e-05	9.85096e-06	9.24519e-06	8.65464e-06	8.08198e-06	7.52929e-06	6.9981e-06	6.48948e-06	6.00405e-06	5.54206e-06	5.10346e-06	4.68793e-06	4.29494e-06	3.92382e-06	3.57379e-06	3.24401e-06	2.9336e-06	2.6417e-06	2.36749e-06	2.11019e-06	1.8691e-06	1.64358e-06	1.43304e-06	1.23697e-06	1.0549e-06
ARP	470	J342	Septal Deviations/Turbinate Hypertrophy	6.82126e-06	6.86991e-06	6.89265e-06	6.88822e-06	6.8558e-06	6.79503e-06	6.70604e-06	6.58949e-06	6.44659e-06	6.27904e-06	6.089e-06	5.879e-06	5.6519e-06	5.4107e-06	5.15856e-06	4.89858e-06	4.6338e-06	4.36709e-06	4.10108e-06	3.83812e-06	3.58029e-06	3.32932e-06	3.08663e-06	2.85336e-06	2.63036e-06	2.41823e-06	2.21735e-06	2.02791e-06	1.84991e-06	1.68321e-06	1.52757e-06	1.38265e-06	1.24803e-06	1.12326e-06	1.00782e-06	9.01225e-07	8.02952e-07	7.125e-07	6.29385e-07	5.53147e-07	4.83353e-07	4.19598e-07	3.61506e-07	3.08728e-07	2.60935e-07	2.17823e-07
[truncated: 2,990 more rows]
[truncated: 5 more columns]

## Sheet: Supplementary Table 6
Topic loadings as functions of age for 13 inferred disease topics from the All of Us data.
[truncated: 3,030 more rows]
[truncated: 20 more columns]

## Sheet: Supplementary Table 7
Correlation of topic loadings between each pair of All of Us and UK Biobank topics.
[truncated: 11 more rows]

[truncated: 14 more sheets: Supplementary Table 8, Supplementary Table 9, Supplementary Table 10, Supplementary Table 11, Supplementary Table 12, Supplementary Table 13, Supplementary Table 14, Supplementary Table 15, Supplementary Table 16, Supplementary Table 17, Supplementary Table 18, Supplementary Table 19, Supplementary Table 20, Supplementary Table 21]
